# Supplementary material for: c-3,t-3-Dimethyl-r-2,c-6-diphenyl­piperidin-4-one
Source: Acta Crystallogr Sect E Struct Rep Online. 2009 Oct 17;65(Pt 11):o2794. doi: 10.1107/S1600536809041580 (PMC2971408; doi:10.1107/S1600536809041580)
Supplement: Supplementary file 1 [file e-65-o2794-sup1.cif]

##############################################################################
###                                                                        ###
###        Electronic paper (Acta Crystallographica Section E)             ###
###                                                                        ###
##############################################################################
#                                                                            #
# This CIF contains the data in a paper accepted for publication in Acta     #
# Crystallographica Section E. It conforms to the requirements of Notes      #
# for Authors for Section E, and has been peer reviewed under the auspices   #
# of the IUCr Commission on Journals.                                        #
#                                                                            #
# Full details of the Crystallographic Information File format               #
# are given in the paper "The Crystallographic Information File (CIF):       #
# a New Standard Archive File for Crystallography" by S. R. Hall, F. H.      #
# Allen and I. D. Brown [Acta Cryst. (1991), A47, 655-685].                  #
#                                                                            #
# The current version of the core CIF dictionary is obtainable from          #
# ftp://ftp.iucr.org/pub/cif_core.dic. The current version number is 2.4.    #
#                                                                            #
# Software is freely available for graphical display of the structure(s) in  #
# this CIF.  For information consult the CIF home page http://www.iucr.org/  #
# cif/home.html                                                              #
#                                                                            #
# This file may be used for bona fide research purposes within the           #
# scientific community so long as proper attribution is given to the journal # 
# article from which it was obtained.                                        #
#                                                                            #
##############################################################################
                                             
data_global
_audit_creation_method     SHELXL-97
_journal_date_recd_electronic     2009-09-10
_journal_date_accepted     2009-10-12
_journal_name_full     'Acta Crystallographica, Section E'
_journal_year     2009
_journal_volume     65
_journal_issue     11
_journal_page_first     o2794
_journal_page_last     o2794
_journal_paper_category     QO
_journal_coeditor_code     BT5058
_publ_contact_author_name     ' M.N. Ponnuswamy '
_publ_contact_author_address
;   Centre of Advanced Study in Crystallography and Biophysics
    University of Madras
    Guindy Campus
    Chennai - 600 025
    India
;
_publ_contact_author_email     'mnpsy2004@yahoo.com'
_publ_contact_author_fax     '+9144 22352494'
_publ_contact_author_phone     '+9144 22300122'
_publ_section_title
;
<i>c</i>-3,<i>t</i>-3-Dimethyl-<i>r</i>-2,<i>c</i>-6-diphenylpiperidin-4-one
;
loop_
    _publ_author_name
    _publ_author_address
    'M. Thenmozhi'
;
    Centre of Advanced Study in Crystallography and Biophysics
    University of Madras
    Guindy Campus
    Chennai 600 025
    India
;
    'S. Ponnuswamy'
;
    Department of Chemistry
    Government Arts College (Autonomous)
    Coimbatore 641 018
    India
;
    'J. Umamaheshwari '
;
    Department of Chemistry
    Government Arts College (Autonomous)
    Coimbatore 641 018
    India
;
    'M. Jamesh'
;
    Department of Chemistry
    Government Arts College (Autonomous)
    Coimbatore 641 018
    India
;
    'M. N. Ponnuswamy'
;
    Centre of Advanced Study in Crystallography and Biophysics
    University of Madras
    Guindy Campus
    Chennai 600 025
    India
;
_publ_section_synopsis     .
data_I
_audit_creation_method     SHELXL-97
_chemical_name_systematic
;
<i>c</i>-3,<i>t</i>-3-Dimethyl-<i>r</i>-2,<i>c</i>-6-diphenylpiperidin-4-one
;
_chemical_name_common
;
;
_chemical_formula_moiety     'C19 H21 N O'
_chemical_formula_sum     'C19 H21 N O'
_chemical_formula_iupac     'C19 H21 N O'
_chemical_formula_weight     279.37
_chemical_melting_point     ?
_symmetry_cell_setting     Triclinic
_symmetry_space_group_name_H-M     'P -1'
_symmetry_space_group_name_Hall     '-P 1'
loop_
    _symmetry_equiv_pos_as_xyz
    'x, y, z'
    '-x, -y, -z'
_cell_length_a     6.0293(4)
_cell_length_b     10.8198(6)
_cell_length_c     12.1649(6)
_cell_angle_alpha     98.559(2)
_cell_angle_beta     92.836(3)
_cell_angle_gamma     96.677(3)
_cell_volume     777.62(8)
_cell_formula_units_Z     2
_cell_measurement_reflns_used     3556
_cell_measurement_theta_min     1.7
_cell_measurement_theta_max     28.2
_cell_measurement_temperature     293(2)
_exptl_crystal_description     Block
_exptl_crystal_colour     Colourless
_exptl_crystal_size_max     0.20
_exptl_crystal_size_mid     0.20
_exptl_crystal_size_min     0.18
_exptl_crystal_density_diffrn     1.193
_exptl_crystal_density_meas     ?
_exptl_crystal_density_method     'not measured'
_exptl_crystal_F_000     300
_exptl_absorpt_coefficient_mu     0.073
_exptl_absorpt_correction_type     multi-scan
_exptl_absorpt_process_details     '(SADABS; Sheldrick, 2001)'
_exptl_absorpt_correction_T_min     0.9856
_exptl_absorpt_correction_T_max     0.9870
_exptl_special_details
;
;
_diffrn_ambient_temperature     293(2)
_diffrn_radiation_type     MoK\a
_diffrn_radiation_wavelength     0.71073
_diffrn_radiation_source     'fine-focus sealed tube'
_diffrn_radiation_monochromator     graphite
_diffrn_measurement_device_type     'Bruker Kappa APEXII area-detector'
_diffrn_measurement_method     '\w and \f'
_diffrn_detector_area_resol_mean     ?
_diffrn_reflns_number     15310
_diffrn_reflns_av_R_equivalents     0.0363
_diffrn_reflns_av_sigmaI/netI     0.0440
_diffrn_reflns_theta_min     1.70
_diffrn_reflns_theta_max     28.24
_diffrn_reflns_theta_full     25.00
_diffrn_measured_fraction_theta_max     0.926
_diffrn_measured_fraction_theta_full     0.985
_diffrn_reflns_limit_h_min     -8
_diffrn_reflns_limit_h_max     7
_diffrn_reflns_limit_k_min     -14
_diffrn_reflns_limit_k_max     13
_diffrn_reflns_limit_l_min     -15
_diffrn_reflns_limit_l_max     15
_diffrn_standards_number     0
_diffrn_standards_interval_count     0
_diffrn_standards_interval_time     0
_diffrn_standards_decay_%     0
_refine_special_details
;
 Refinement of F^2^ against ALL reflections.  The weighted R-factor wR and
 goodness of fit S are based on F^2^, conventional R-factors R are based
 on F, with F set to zero for negative F^2^. The threshold expression of
 F^2^ > 2sigma(F^2^) is used only for calculating R-factors(gt) etc. and is
 not relevant to the choice of reflections for refinement.  R-factors based
 on F^2^ are statistically about twice as large as those based on F, and R-
 factors based on ALL data will be even larger.
;
_reflns_number_total     3556
_reflns_number_gt     1930
_reflns_threshold_expression     I>2\s(I)
_refine_ls_structure_factor_coef     Fsqd
_refine_ls_matrix_type     full
_refine_ls_R_factor_all     0.1126
_refine_ls_R_factor_gt     0.0504
_refine_ls_wR_factor_gt     0.1224
_refine_ls_wR_factor_ref     0.1682
_refine_ls_goodness_of_fit_ref     1.063
_refine_ls_restrained_S_all     1.063
_refine_ls_number_reflns     3556
_refine_ls_number_parameters     197
_refine_ls_number_restraints     1
_refine_ls_hydrogen_treatment     mixed
_refine_ls_weighting_scheme     calc
_refine_ls_weighting_details
         'calc w=1/[\s^2^(Fo^2^)+(0.0729P)^2^+0.1205P] where P=(Fo^2^+2Fc^2^)/3'
_atom_sites_solution_hydrogens     geom
_atom_sites_solution_primary     direct
_atom_sites_solution_secondary     difmap
_refine_ls_shift/su_max     0.014
_refine_ls_shift/su_mean     0.001
_refine_diff_density_max     0.179
_refine_diff_density_min     -0.190
_refine_ls_extinction_method     'SHELXL97 (Sheldrick, 2008)'
_refine_ls_extinction_coef     0.020(5)
_refine_ls_extinction_expression
                                  'Fc^*^=kFc[1+0.001xFc^2^\l^3^/sin(2\q)]^-1/4^'
loop_
    _atom_type_symbol
    _atom_type_description
    _atom_type_scat_dispersion_real
    _atom_type_scat_dispersion_imag
    _atom_type_scat_source
    'C' 'C' 0.0033 0.0016
                         'International Tables Vol C Tables 4.2.6.8 and 6.1.1.4'
    'H' 'H' 0.0000 0.0000
                         'International Tables Vol C Tables 4.2.6.8 and 6.1.1.4'
    'N' 'N' 0.0061 0.0033
                         'International Tables Vol C Tables 4.2.6.8 and 6.1.1.4'
    'O' 'O' 0.0106 0.0060
                         'International Tables Vol C Tables 4.2.6.8 and 6.1.1.4'
_computing_data_collection     'APEX2 (Bruker, 2004)'
_computing_cell_refinement     'SAINT (Bruker, 2004)'
_computing_data_reduction     'SAINT (Bruker, 2004)'
_computing_structure_solution     'SHELXS97 (Sheldrick, 2008)'
_computing_structure_refinement     'SHELXL97 (Sheldrick, 2008)'
_computing_molecular_graphics     'ORTEP-3 (Farrugia, 1997)'
_computing_publication_material
                            'SHELXL97 (Sheldrick, 2008) and PLATON (Spek, 2009)'
loop_
    _atom_site_type_symbol
    _atom_site_label
    _atom_site_fract_x
    _atom_site_fract_y
    _atom_site_fract_z
    _atom_site_U_iso_or_equiv
    _atom_site_adp_type
    _atom_site_calc_flag
    _atom_site_refinement_flags
    _atom_site_occupancy
    _atom_site_disorder_assembly
    _atom_site_disorder_group
    C C2 0.1988(3) 0.24655(18) 0.32290(15) 0.0425(5) Uani d . 1 . .
    H H2 0.0400 0.2403 0.3379 0.051 Uiso calc R 1 . .
    C C3 0.3320(3) 0.22876(19) 0.43103(15) 0.0468(5) Uani d . 1 . .
    C C4 0.2694(3) 0.0952(2) 0.45372(16) 0.0493(5) Uani d . 1 . .
    C C5 0.2448(4) -0.00903(19) 0.35615(16) 0.0524(6) Uani d . 1 . .
    H H5A 0.1674 -0.0845 0.3778 0.063 Uiso calc R 1 . .
    H H5B 0.3923 -0.0271 0.3353 0.063 Uiso calc R 1 . .
    C C6 0.1161(3) 0.02397(18) 0.25591(15) 0.0442(5) Uani d . 1 . .
    H H6 -0.0376 0.0336 0.2750 0.053 Uiso calc R 1 . .
    C C7 0.2596(3) 0.37123(18) 0.28453(15) 0.0455(5) Uani d . 1 . .
    C C8 0.1269(4) 0.4668(2) 0.30562(18) 0.0588(6) Uani d . 1 . .
    H H8 0.0030 0.4548 0.3472 0.071 Uiso calc R 1 . .
    C C9 0.1733(5) 0.5791(2) 0.2668(2) 0.0723(7) Uani d . 1 . .
    H H9 0.0818 0.6421 0.2825 0.087 Uiso calc R 1 . .
    C C10 0.3532(5) 0.5982(2) 0.2053(2) 0.0750(8) Uani d . 1 . .
    H H10 0.3836 0.6738 0.1781 0.090 Uiso calc R 1 . .
    C C11 0.4897(5) 0.5055(2) 0.18330(19) 0.0704(7) Uani d . 1 . .
    H H11 0.6138 0.5187 0.1421 0.084 Uiso calc R 1 . .
    C C12 0.4420(4) 0.3928(2) 0.22252(17) 0.0551(6) Uani d . 1 . .
    H H12 0.5344 0.3301 0.2069 0.066 Uiso calc R 1 . .
    C C13 0.2732(5) 0.3230(2) 0.52803(18) 0.0740(8) Uani d . 1 . .
    H H13A 0.1152 0.3097 0.5367 0.111 Uiso calc R 1 . .
    H H13B 0.3139 0.4072 0.5133 0.111 Uiso calc R 1 . .
    H H13C 0.3535 0.3117 0.5952 0.111 Uiso calc R 1 . .
    C C14 0.5846(4) 0.2435(2) 0.41959(19) 0.0644(7) Uani d . 1 . .
    H H14A 0.6588 0.2207 0.4839 0.097 Uiso calc R 1 . .
    H H14B 0.6361 0.3294 0.4137 0.097 Uiso calc R 1 . .
    H H14C 0.6176 0.1895 0.3540 0.097 Uiso calc R 1 . .
    C C15 0.1096(4) -0.07639(18) 0.15558(16) 0.0460(5) Uani d . 1 . .
    C C16 0.2873(4) -0.0837(2) 0.08964(18) 0.0605(6) Uani d . 1 . .
    H H16 0.4134 -0.0243 0.1061 0.073 Uiso calc R 1 . .
    C C17 0.2818(5) -0.1775(2) -0.0003(2) 0.0728(7) Uani d . 1 . .
    H H17 0.4041 -0.1810 -0.0438 0.087 Uiso calc R 1 . .
    C C18 0.0987(5) -0.2653(2) -0.0261(2) 0.0726(7) Uani d U 1 . .
    H H18 0.0952 -0.3285 -0.0872 0.087 Uiso calc R 1 . .
    C C19 -0.0791(5) -0.2598(2) 0.0383(2) 0.0732(7) Uani d U 1 . .
    H H19 -0.2041 -0.3199 0.0214 0.088 Uiso calc R 1 . .
    C C20 -0.0753(4) -0.1654(2) 0.12890(19) 0.0620(6) Uani d . 1 . .
    H H20 -0.1982 -0.1621 0.1720 0.074 Uiso calc R 1 . .
    N N1 0.2245(3) 0.14438(15) 0.23353(13) 0.0435(4) Uani d . 1 . .
    O O1 0.2492(3) 0.07213(16) 0.54724(12) 0.0687(5) Uani d . 1 . .
    H H1 0.168(4) 0.1575(19) 0.1717(19) 0.058(7) Uiso d . 1 . .
loop_
    _atom_site_aniso_label
    _atom_site_aniso_U_11
    _atom_site_aniso_U_22
    _atom_site_aniso_U_33
    _atom_site_aniso_U_12
    _atom_site_aniso_U_13
    _atom_site_aniso_U_23
    C2 0.0418(11) 0.0477(12) 0.0367(10) 0.0071(9) 0.0038(8) 0.0012(8)
    C3 0.0453(12) 0.0570(13) 0.0363(10) 0.0018(9) 0.0019(8) 0.0053(9)
    C4 0.0431(12) 0.0697(15) 0.0359(11) 0.0030(10) 0.0002(8) 0.0143(10)
    C5 0.0626(14) 0.0528(13) 0.0438(11) 0.0061(10) 0.0021(10) 0.0155(10)
    C6 0.0457(12) 0.0475(12) 0.0408(10) 0.0046(9) 0.0043(8) 0.0118(9)
    C7 0.0534(13) 0.0460(12) 0.0343(10) 0.0066(9) -0.0041(8) -0.0013(8)
    C8 0.0655(16) 0.0525(14) 0.0571(13) 0.0139(11) -0.0024(11) 0.0016(11)
    C9 0.093(2) 0.0524(15) 0.0708(16) 0.0209(13) -0.0092(15) 0.0045(12)
    C10 0.113(2) 0.0494(15) 0.0612(15) 0.0044(15) -0.0152(15) 0.0155(12)
    C11 0.094(2) 0.0629(16) 0.0531(14) -0.0037(14) 0.0060(12) 0.0151(12)
    C12 0.0680(15) 0.0488(13) 0.0489(12) 0.0079(11) 0.0092(10) 0.0065(10)
    C13 0.096(2) 0.0789(17) 0.0410(12) 0.0077(14) -0.0001(12) -0.0051(12)
    C14 0.0462(14) 0.0788(17) 0.0677(15) -0.0021(12) -0.0080(10) 0.0215(13)
    C15 0.0554(13) 0.0428(11) 0.0402(10) 0.0039(9) -0.0023(9) 0.0113(9)
    C16 0.0711(16) 0.0504(13) 0.0572(14) 0.0011(11) 0.0117(12) 0.0015(11)
    C17 0.096(2) 0.0644(16) 0.0565(14) 0.0135(14) 0.0155(13) -0.0003(12)
    C18 0.110(2) 0.0549(14) 0.0486(14) 0.0124(15) -0.0144(11) 0.0005(11)
    C19 0.0874(18) 0.0583(15) 0.0652(15) -0.0101(13) -0.0227(10) 0.0058(12)
    C20 0.0625(15) 0.0627(15) 0.0569(14) -0.0055(12) -0.0061(11) 0.0103(11)
    N1 0.0562(11) 0.0423(10) 0.0321(9) 0.0055(8) 0.0016(7) 0.0071(7)
    O1 0.0743(11) 0.0921(12) 0.0396(8) -0.0042(9) 0.0012(7) 0.0223(8)
_geom_special_details
;
 All esds (except the esd in the dihedral angle between two l.s. planes)
 are estimated using the full covariance matrix.  The cell esds are taken
 into account individually in the estimation of esds in distances, angles
 and torsion angles; correlations between esds in cell parameters are only
 used when they are defined by crystal symmetry.  An approximate (isotropic)
 treatment of cell esds is used for estimating esds involving l.s. planes.
;
loop_
    _geom_bond_atom_site_label_1
    _geom_bond_atom_site_label_2
    _geom_bond_site_symmetry_2
    _geom_bond_distance
    _geom_bond_publ_flag
    C2 N1 . 1.458(2) ?
    C2 C7 . 1.504(3) ?
    C2 C3 . 1.555(3) ?
    C2 H2 . 0.9800 ?
    C3 C4 . 1.520(3) ?
    C3 C13 . 1.525(3) ?
    C3 C14 . 1.528(3) ?
    C4 O1 . 1.209(2) ?
    C4 C5 . 1.499(3) ?
    C5 C6 . 1.522(3) ?
    C5 H5A . 0.9700 ?
    C5 H5B . 0.9700 ?
    C6 N1 . 1.457(2) ?
    C6 C15 . 1.504(3) ?
    C6 H6 . 0.9800 ?
    C7 C12 . 1.381(3) ?
    C7 C8 . 1.382(3) ?
    C8 C9 . 1.371(3) ?
    C8 H8 . 0.9300 ?
    C9 C10 . 1.361(4) ?
    C9 H9 . 0.9300 ?
    C10 C11 . 1.374(4) ?
    C10 H10 . 0.9300 ?
    C11 C12 . 1.380(3) ?
    C11 H11 . 0.9300 ?
    C12 H12 . 0.9300 ?
    C13 H13A . 0.9600 ?
    C13 H13B . 0.9600 ?
    C13 H13C . 0.9600 ?
    C14 H14A . 0.9600 ?
    C14 H14B . 0.9600 ?
    C14 H14C . 0.9600 ?
    C15 C16 . 1.372(3) ?
    C15 C20 . 1.377(3) ?
    C16 C17 . 1.372(3) ?
    C16 H16 . 0.9300 ?
    C17 C18 . 1.362(4) ?
    C17 H17 . 0.9300 ?
    C18 C19 . 1.360(4) ?
    C18 H18 . 0.9300 ?
    C19 C20 . 1.383(3) ?
    C19 H19 . 0.9300 ?
    C20 H20 . 0.9300 ?
    N1 H1 . 0.85(2) ?
loop_
    _geom_angle_atom_site_label_1
    _geom_angle_atom_site_label_2
    _geom_angle_atom_site_label_3
    _geom_angle_site_symmetry_1
    _geom_angle_site_symmetry_3
    _geom_angle
    _geom_angle_publ_flag
    N1 C2 C7 . . 109.70(15) ?
    N1 C2 C3 . . 109.78(16) ?
    C7 C2 C3 . . 114.76(15) ?
    N1 C2 H2 . . 107.4 ?
    C7 C2 H2 . . 107.4 ?
    C3 C2 H2 . . 107.4 ?
    C4 C3 C13 . . 109.95(17) ?
    C4 C3 C14 . . 106.01(17) ?
    C13 C3 C14 . . 110.43(18) ?
    C4 C3 C2 . . 108.99(15) ?
    C13 C3 C2 . . 109.16(18) ?
    C14 C3 C2 . . 112.25(16) ?
    O1 C4 C5 . . 120.6(2) ?
    O1 C4 C3 . . 121.75(19) ?
    C5 C4 C3 . . 117.57(16) ?
    C4 C5 C6 . . 112.35(17) ?
    C4 C5 H5A . . 109.1 ?
    C6 C5 H5A . . 109.1 ?
    C4 C5 H5B . . 109.1 ?
    C6 C5 H5B . . 109.1 ?
    H5A C5 H5B . . 107.9 ?
    N1 C6 C15 . . 111.07(15) ?
    N1 C6 C5 . . 107.32(16) ?
    C15 C6 C5 . . 111.89(17) ?
    N1 C6 H6 . . 108.8 ?
    C15 C6 H6 . . 108.8 ?
    C5 C6 H6 . . 108.8 ?
    C12 C7 C8 . . 117.4(2) ?
    C12 C7 C2 . . 121.77(19) ?
    C8 C7 C2 . . 120.70(19) ?
    C9 C8 C7 . . 121.6(2) ?
    C9 C8 H8 . . 119.2 ?
    C7 C8 H8 . . 119.2 ?
    C10 C9 C8 . . 120.0(3) ?
    C10 C9 H9 . . 120.0 ?
    C8 C9 H9 . . 120.0 ?
    C9 C10 C11 . . 119.9(2) ?
    C9 C10 H10 . . 120.0 ?
    C11 C10 H10 . . 120.0 ?
    C10 C11 C12 . . 119.8(2) ?
    C10 C11 H11 . . 120.1 ?
    C12 C11 H11 . . 120.1 ?
    C11 C12 C7 . . 121.2(2) ?
    C11 C12 H12 . . 119.4 ?
    C7 C12 H12 . . 119.4 ?
    C3 C13 H13A . . 109.5 ?
    C3 C13 H13B . . 109.5 ?
    H13A C13 H13B . . 109.5 ?
    C3 C13 H13C . . 109.5 ?
    H13A C13 H13C . . 109.5 ?
    H13B C13 H13C . . 109.5 ?
    C3 C14 H14A . . 109.5 ?
    C3 C14 H14B . . 109.5 ?
    H14A C14 H14B . . 109.5 ?
    C3 C14 H14C . . 109.5 ?
    H14A C14 H14C . . 109.5 ?
    H14B C14 H14C . . 109.5 ?
    C16 C15 C20 . . 118.2(2) ?
    C16 C15 C6 . . 121.47(18) ?
    C20 C15 C6 . . 120.3(2) ?
    C17 C16 C15 . . 121.0(2) ?
    C17 C16 H16 . . 119.5 ?
    C15 C16 H16 . . 119.5 ?
    C18 C17 C16 . . 120.4(2) ?
    C18 C17 H17 . . 119.8 ?
    C16 C17 H17 . . 119.8 ?
    C17 C18 C19 . . 119.4(2) ?
    C17 C18 H18 . . 120.3 ?
    C19 C18 H18 . . 120.3 ?
    C18 C19 C20 . . 120.5(2) ?
    C18 C19 H19 . . 119.8 ?
    C20 C19 H19 . . 119.8 ?
    C15 C20 C19 . . 120.4(2) ?
    C15 C20 H20 . . 119.8 ?
    C19 C20 H20 . . 119.8 ?
    C6 N1 C2 . . 111.51(15) ?
    C6 N1 H1 . . 107.9(14) ?
    C2 N1 H1 . . 111.3(15) ?
loop_
    _geom_torsion_atom_site_label_1
    _geom_torsion_atom_site_label_2
    _geom_torsion_atom_site_label_3
    _geom_torsion_atom_site_label_4
    _geom_torsion_site_symmetry_1
    _geom_torsion_site_symmetry_2
    _geom_torsion_site_symmetry_3
    _geom_torsion_site_symmetry_4
    _geom_torsion
    _geom_torsion_publ_flag
    N1 C2 C3 C4 . . . . -50.7(2) ?
    C7 C2 C3 C4 . . . . -174.77(16) ?
    N1 C2 C3 C13 . . . . -170.78(17) ?
    C7 C2 C3 C13 . . . . 65.1(2) ?
    N1 C2 C3 C14 . . . . 66.4(2) ?
    C7 C2 C3 C14 . . . . -57.6(2) ?
    C13 C3 C4 O1 . . . . -22.3(3) ?
    C14 C3 C4 O1 . . . . 97.1(2) ?
    C2 C3 C4 O1 . . . . -141.9(2) ?
    C13 C3 C4 C5 . . . . 160.91(19) ?
    C14 C3 C4 C5 . . . . -79.7(2) ?
    C2 C3 C4 C5 . . . . 41.3(2) ?
    O1 C4 C5 C6 . . . . 139.4(2) ?
    C3 C4 C5 C6 . . . . -43.7(2) ?
    C4 C5 C6 N1 . . . . 53.0(2) ?
    C4 C5 C6 C15 . . . . 175.09(16) ?
    N1 C2 C7 C12 . . . . -41.6(2) ?
    C3 C2 C7 C12 . . . . 82.6(2) ?
    N1 C2 C7 C8 . . . . 135.14(19) ?
    C3 C2 C7 C8 . . . . -100.7(2) ?
    C12 C7 C8 C9 . . . . 0.0(3) ?
    C2 C7 C8 C9 . . . . -176.82(19) ?
    C7 C8 C9 C10 . . . . 0.4(4) ?
    C8 C9 C10 C11 . . . . -0.8(4) ?
    C9 C10 C11 C12 . . . . 0.8(4) ?
    C10 C11 C12 C7 . . . . -0.5(3) ?
    C8 C7 C12 C11 . . . . 0.0(3) ?
    C2 C7 C12 C11 . . . . 176.84(19) ?
    N1 C6 C15 C16 . . . . 39.6(3) ?
    C5 C6 C15 C16 . . . . -80.3(2) ?
    N1 C6 C15 C20 . . . . -141.7(2) ?
    C5 C6 C15 C20 . . . . 98.4(2) ?
    C20 C15 C16 C17 . . . . -0.3(3) ?
    C6 C15 C16 C17 . . . . 178.5(2) ?
    C15 C16 C17 C18 . . . . 0.2(4) ?
    C16 C17 C18 C19 . . . . -0.3(4) ?
    C17 C18 C19 C20 . . . . 0.5(4) ?
    C16 C15 C20 C19 . . . . 0.5(3) ?
    C6 C15 C20 C19 . . . . -178.3(2) ?
    C18 C19 C20 C15 . . . . -0.6(4) ?
    C15 C6 N1 C2 . . . . 170.45(16) ?
    C5 C6 N1 C2 . . . . -67.0(2) ?
    C7 C2 N1 C6 . . . . -165.75(16) ?
    C3 C2 N1 C6 . . . . 67.3(2) ?
loop_
    _geom_hbond_atom_site_label_D
    _geom_hbond_atom_site_label_H
    _geom_hbond_atom_site_label_A
    _geom_hbond_site_symmetry_A
    _geom_hbond_distance_DH
    _geom_hbond_distance_HA
    _geom_hbond_distance_DA
    _geom_hbond_angle_DHA
    C10 H10 Cg3 1_565 0.93 2.9466 3.648 133.31
