# Supplementary material for: c-3,t-3-Dimethyl-r-2,c-6-diphenyl­piperidin-4-one
Source: Acta Crystallogr Sect E Struct Rep Online. 2009 Oct 17;65(Pt 11):o2794. doi: 10.1107/S1600536809041580 (PMC2971408; doi:10.1107/S1600536809041580)
Supplement: Supplementary file 2 [file e-65-o2794-Isup2.hkl]

#
# h,k,l, Fc-squared, Fo-squared, sigma(Fo-squared) and status flag
#
data_I
_shelx_title ' 3dmpo in P -1'
_shelx_refln_list_code          4
_shelx_F_calc_maximum       99.24
_exptl_crystal_F_000       300.00
_reflns_d_resolution_high  0.7511
 
loop_
 _symmetry_equiv_pos_as_xyz
 'x, y, z'
 '-x, -y, -z'
 
_cell_length_a     6.0293
_cell_length_b    10.8198
_cell_length_c    12.1649
_cell_angle_alpha  98.559
_cell_angle_beta   92.836
_cell_angle_gamma  96.677
 
_shelx_F_squared_multiplier     1.000
 
loop_
 _refln_index_h
 _refln_index_k
 _refln_index_l
 _refln_F_squared_calc
 _refln_F_squared_meas
 _refln_F_squared_sigma
 _refln_observed_status
   1   0   0      112.12       96.62      3.35 o
   2   0   0     1979.70     1999.64     26.04 o
   3   0   0       33.04       33.64      1.24 o
   4   0   0       18.29       23.91      1.33 o
   5   0   0       38.36       42.36      2.26 o
   6   0   0       48.73       46.60      2.63 o
   7   0   0        0.42       -1.87      1.87 o
  -8   1   0        0.21       -3.95      3.95 o
  -7   1   0        0.42       -0.57      3.39 o
  -6   1   0        8.15        0.62      3.30 o
  -5   1   0        3.18        8.23      3.31 o
  -4   1   0       51.57       53.35      4.23 o
  -3   1   0      119.43      114.13      5.28 o
  -2   1   0      265.02      271.78      8.30 o
  -1   1   0     3330.56     3529.55     82.72 o
   1   1   0       33.39       30.24      0.43 o
   2   1   0     1869.55     1903.32     18.18 o
   3   1   0      391.62      399.42      3.86 o
   4   1   0        9.41        9.49      0.74 o
   5   1   0       51.86       58.44      1.67 o
   6   1   0       37.75       34.61      2.77 o
   7   1   0        0.55       -1.68      1.68 o
  -8   2   0        4.54        1.01      4.36 o
  -7   2   0        4.93        3.02      3.78 o
  -6   2   0        9.96        3.23      3.46 o
  -5   2   0       27.27       32.97      4.53 o
  -4   2   0        2.37        3.65      2.33 o
  -3   2   0      218.51      226.84      8.11 o
  -2   2   0       91.13       85.99      3.90 o
  -1   2   0       15.65       15.58      0.60 o
   0   2   0        4.20        4.74      0.33 o
   1   2   0       92.28       87.13      1.07 o
   2   2   0      163.38      144.40      1.42 o
   3   2   0       38.79       50.72      1.06 o
   4   2   0       17.79       20.18      0.99 o
   5   2   0       15.48       13.92      1.35 o
   6   2   0       16.33       14.43      1.48 o
   7   2   0        2.88        4.01      1.61 o
  -7   3   0        4.27        1.24      3.55 o
  -6   3   0       26.14       19.79      4.34 o
  -5   3   0       52.61       51.65      4.67 o
  -4   3   0       19.62       24.45      3.53 o
  -3   3   0        0.04       -1.14      1.68 o
  -2   3   0      169.33      161.73      4.12 o
  -1   3   0        0.27        0.93      0.44 o
   0   3   0        0.66        0.40      0.39 o
   1   3   0        2.06        3.65      0.45 o
   2   3   0        1.61        4.37      0.51 o
   3   3   0       33.77       36.08      1.12 o
   4   3   0       23.92       25.02      1.07 o
   5   3   0       51.44       50.93      2.36 o
   6   3   0        0.12       -0.71      1.31 o
   7   3   0       17.91       18.43      4.46 o
  -7   4   0        2.40       -0.41      3.49 o
  -6   4   0        4.49        1.62      3.27 o
  -5   4   0        2.39        4.80      3.05 o
  -4   4   0       98.36       97.58      5.57 o
  -3   4   0      362.09      403.07     12.56 o
  -2   4   0       72.61       70.68      1.28 o
  -1   4   0      262.04      236.49      2.50 o
   0   4   0       38.46       35.12      0.85 o
   1   4   0        0.24       -0.47      0.47 o
   2   4   0      564.28      599.85      5.03 o
   3   4   0       44.26       42.59      1.11 o
   4   4   0       38.58       42.23      1.27 o
   5   4   0        1.52        0.24      1.10 o
   6   4   0        3.70        4.55      1.63 o
   7   4   0        0.01        2.08      1.70 o
  -7   5   0        1.00        3.23      3.46 o
  -6   5   0        0.04        2.40      3.08 o
  -5   5   0        1.29       -1.72      2.31 o
  -3   5   0        9.57        6.11      0.88 o
  -2   5   0        0.09       -0.45      0.45 o
  -1   5   0      135.54      121.65      1.72 o
   0   5   0        9.32       10.71      0.81 o
   1   5   0        0.12       -0.58      0.58 o
   2   5   0        0.43       -0.60      0.60 o
   3   5   0        9.09        7.69      0.90 o
   4   5   0       30.18       33.43      1.39 o
   5   5   0       41.84       43.55      2.97 o
   6   5   0        0.20        3.65      1.64 o
   7   5   0        3.08        0.81      4.10 o
  -4   6   0       19.24       20.01      2.54 o
  -3   6   0        0.04        0.95      0.77 o
  -2   6   0        2.46        0.96      0.89 o
  -1   6   0       25.37       22.78      1.80 o
   0   6   0      156.31      150.46      2.08 o
   1   6   0        2.50        2.04      0.79 o
   2   6   0       23.84       25.39      1.17 o
   3   6   0        7.43        7.64      0.96 o
   4   6   0        8.42        8.68      1.09 o
   5   6   0        0.43       -0.67      1.40 o
   6   6   0        1.07       -0.42      1.52 o
  -4   7   0        0.01       -1.08      1.08 o
  -3   7   0       13.89       11.96      1.45 o
  -2   7   0       62.19       62.42      1.73 o
  -1   7   0       73.26       68.38      1.70 o
   0   7   0        8.59        7.11      0.95 o
   1   7   0       60.88       63.14      1.65 o
   2   7   0       14.33       16.00      1.11 o
   3   7   0       78.70       82.30      2.04 o
   4   7   0        8.80        8.34      1.23 o
   5   7   0       22.34       18.40      2.07 o
   6   7   0        0.23        1.57      1.70 o
  -4   8   0        0.28       -1.23      1.23 o
  -3   8   0        4.26        3.43      1.47 o
  -2   8   0       23.56       27.64      1.60 o
  -1   8   0       52.31       46.81      2.07 o
   0   8   0       60.28       58.77      1.74 o
   1   8   0        0.21       -0.97      0.97 o
   2   8   0        4.54        0.07      1.29 o
   3   8   0       47.96       52.40      2.99 o
   4   8   0        3.59        2.37      1.45 o
   5   8   0        0.04       -1.77      1.88 o
  -6   9   0        0.47        2.58      2.04 o
  -5   9   0        1.74       -3.50      4.89 o
  -4   9   0        0.13       -1.54      1.54 o
  -3   9   0        1.18        0.47      1.57 o
  -2   9   0       10.10        9.18      1.42 o
  -1   9   0      117.14      116.06      3.09 o
   0   9   0       30.78       33.75      2.10 o
   1   9   0       92.15       95.16      2.67 o
   2   9   0       96.55       96.10      2.80 o
   3   9   0        1.19        0.92      1.34 o
   4   9   0        1.44        0.87      1.57 o
   5   9   0        4.54        8.47      3.38 o
  -5  10   0        8.96        6.68      2.23 o
  -4  10   0       16.09       12.16      2.40 o
  -3  10   0        5.77        3.48      2.15 o
  -2  10   0        0.10       -2.00      2.00 o
  -1  10   0       25.07       29.88      2.21 o
   0  10   0        0.39       -0.02      1.52 o
   1  10   0       39.33       41.12      2.50 o
   2  10   0        0.08        0.66      1.55 o
   3  10   0        0.91       -0.68      1.48 o
   4  10   0        0.04       -0.69      1.86 o
  -5  11   0       11.13       13.00      3.22 o
  -4  11   0        0.57       -3.17      3.17 o
  -3  11   0       18.58       19.93      2.72 o
  -2  11   0        0.03       -0.87      2.03 o
  -1  11   0       23.78       27.51      2.23 o
   0  11   0        1.50        1.25      1.71 o
   1  11   0       11.68       14.97      2.06 o
   2  11   0        2.87        2.01      1.63 o
   3  11   0        3.14        1.88      2.41 o
   4  11   0        0.49        2.24      3.06 o
  -4  12   0        2.46        4.79      2.45 o
  -3  12   0        0.87        2.76      2.29 o
  -2  12   0        2.10        6.15      2.42 o
  -1  12   0        3.49        5.27      2.21 o
   0  12   0       39.92       54.77      6.23 o
   1  12   0        8.21        9.08      2.47 o
   2  12   0        1.82        1.41      1.81 o
   3  12   0        4.14        9.50      3.78 o
  -3  13   0        6.60        9.99      6.05 o
  -2  13   0        0.03       -0.27      2.66 o
  -1  13   0        2.67       -2.03      2.87 o
   0  13   0       11.17       13.45      2.99 o
   1  13   0        0.32        1.15      2.35 o
   1 -14   1        2.54        3.41      4.03 o
  -1 -13   1       14.07       19.61      2.86 o
   0 -13   1        6.29       14.95      5.82 o
   1 -13   1        7.72        8.67      3.26 o
   2 -13   1        4.53        4.91      2.38 o
   3 -13   1        0.07        5.20      2.69 o
  -3 -12   1        0.00        2.93      2.14 o
  -2 -12   1        4.12        4.27      1.98 o
  -1 -12   1        5.03        3.94      2.23 o
   0 -12   1        0.57       -1.84      2.86 o
   1 -12   1        2.04        5.21      3.19 o
   2 -12   1        2.04        3.55      2.00 o
   3 -12   1        5.27        5.04      2.91 o
   4 -12   1        0.96        2.04      2.32 o
  -4 -11   1        3.05        7.02      3.39 o
  -3 -11   1        2.21        4.23      1.99 o
  -2 -11   1        4.27        2.03      1.77 o
  -1 -11   1        3.49        0.41      1.66 o
   0 -11   1       35.51       39.80      2.58 o
   1 -11   1       32.76       34.74      2.33 o
   2 -11   1        0.87        1.44      1.86 o
   3 -11   1        0.57       -1.47      2.10 o
   4 -11   1       25.84       25.75      3.84 o
   5 -11   1       15.27       14.87      4.20 o
  -5 -10   1        0.31        1.00      4.64 o
  -4 -10   1        0.15        0.68      1.85 o
  -3 -10   1       14.69       18.72      2.15 o
  -2 -10   1        2.45       -1.06      1.49 o
  -1 -10   1       15.49       11.93      2.19 o
   0 -10   1        1.08       -1.45      1.45 o
   1 -10   1        2.74        2.04      1.49 o
   2 -10   1       49.99       48.61      2.69 o
   3 -10   1       13.03       13.19      2.27 o
   4 -10   1       10.19        8.55      2.15 o
   5 -10   1        0.01        0.05      2.72 o
   6 -10   1        0.74        3.00      2.57 o
  -5  -9   1        0.78       -0.85      1.66 o
  -4  -9   1        0.55       -0.22      1.41 o
  -3  -9   1        9.15        8.63      1.63 o
  -2  -9   1        0.00       -1.29      1.29 o
  -1  -9   1        1.39       -1.25      1.25 o
   0  -9   1       13.15        8.55      1.75 o
   1  -9   1       91.47       90.29      3.65 o
   2  -9   1      122.45      128.52      3.17 o
   3  -9   1       41.25       41.05      3.51 o
   4  -9   1        2.71       -0.64      1.48 o
   5  -9   1       20.68       22.86      3.15 o
  -6  -8   1        0.86        2.90      4.41 o
  -5  -8   1        0.01       -1.57      1.57 o
  -4  -8   1        5.43        2.02      1.50 o
  -3  -8   1       30.40       28.31      2.04 o
  -2  -8   1        1.72       -1.01      1.01 o
  -1  -8   1        1.60       -0.17      1.09 o
   0  -8   1        3.49        0.50      0.98 o
   1  -8   1        3.05        1.64      0.96 o
   2  -8   1       46.70       43.86      1.71 o
   3  -8   1        0.93       -0.53      1.31 o
   4  -8   1       23.76       22.88      2.57 o
   5  -8   1        9.86       13.31      2.41 o
  -6  -7   1        2.00       -0.85      1.93 o
  -5  -7   1        2.18        2.23      1.76 o
  -4  -7   1       77.67       87.57      2.76 o
  -3  -7   1        3.18        0.98      1.02 o
  -2  -7   1        6.33        6.60      0.90 o
  -1  -7   1       66.48       63.97      1.79 o
   0  -7   1       17.96       20.05      1.14 o
   1  -7   1       42.96       43.17      1.43 o
   2  -7   1        0.49        0.10      0.90 o
   3  -7   1        9.72       10.67      1.39 o
   4  -7   1        0.17        4.02      2.22 o
  -6  -6   1        0.00       -0.91      1.50 o
  -5  -6   1        2.47        2.47      1.46 o
  -4  -6   1        5.45        5.24      1.11 o
  -3  -6   1       11.22       11.50      1.02 o
  -2  -6   1        2.01        0.63      0.72 o
  -1  -6   1      195.15      214.54      2.82 o
   0  -6   1       48.21       57.46      1.28 o
   1  -6   1       68.99       73.24      1.43 o
   2  -6   1        2.49        0.79      0.78 o
   3  -6   1       36.27       39.24      1.60 o
  -7  -5   1        0.85        2.71      4.36 o
  -6  -5   1        0.00       -1.44      1.44 o
  -5  -5   1        0.33        1.54      1.31 o
  -4  -5   1        8.24       10.01      1.09 o
  -3  -5   1        1.49        1.24      0.71 o
  -2  -5   1       15.09       14.50      0.88 o
  -1  -5   1      564.82      582.35      4.96 o
   0  -5   1        8.51       11.85      0.74 o
   1  -5   1      211.34      216.02      2.81 o
   2  -5   1        0.82        1.69      0.43 o
   3  -5   1       20.45       22.19      1.33 o
   4  -5   1        6.25        7.05      2.74 o
   5  -5   1        0.07       -2.31      2.31 o
   6  -5   1        0.02       -0.96      2.85 o
   7  -5   1        0.10       -0.95      2.97 o
  -7  -4   1        0.98        2.64      1.90 o
  -6  -4   1        1.12        2.39      1.48 o
  -5  -4   1        3.86        3.10      1.16 o
  -4  -4   1       15.53       14.44      1.17 o
  -3  -4   1       10.14        9.64      0.80 o
  -2  -4   1      520.66      554.41      4.70 o
  -1  -4   1      385.98      357.24      3.06 o
   0  -4   1      249.72      249.10      2.37 o
   1  -4   1        3.80        4.16      0.51 o
   2  -4   1       55.60       65.40      1.40 o
   3  -4   1        1.29        2.56      1.95 o
   4  -4   1        3.92        7.13      2.87 o
   5  -4   1        6.56        7.36      3.20 o
   6  -4   1        1.55        0.12      3.27 o
   7  -4   1        0.64        4.25      3.75 o
  -7  -3   1        6.79        4.01      1.93 o
  -6  -3   1       10.88        7.77      1.68 o
  -5  -3   1       34.23       26.49      1.74 o
  -4  -3   1        4.45        2.41      0.59 o
  -3  -3   1        0.02        0.18      0.65 o
  -2  -3   1      164.35      168.51      1.72 o
  -1  -3   1      691.63      668.36      5.02 o
   0  -3   1     1862.47     1757.31     13.85 o
   1  -3   1      419.52      408.17      3.76 o
   2  -3   1      750.69      708.27     18.67 o
   3  -3   1       15.10       23.69      2.99 o
   4  -3   1       50.66       58.12      4.40 o
   5  -3   1       62.45       65.99      5.16 o
   6  -3   1        9.26        5.26      3.49 o
   7  -3   1       30.64       11.14      4.21 o
  -7  -2   1       14.93        8.06      1.78 o
  -6  -2   1        0.91       -1.12      1.12 o
  -5  -2   1       67.13       63.44      2.99 o
  -4  -2   1        1.68        4.31      0.74 o
  -3  -2   1       49.18       57.50      1.20 o
  -2  -2   1        1.96        0.57      0.40 o
  -1  -2   1       31.18       24.98      0.68 o
   0  -2   1      206.29      204.29      1.78 o
   1  -2   1     5653.28     5752.19     62.53 o
   2  -2   1      115.93      130.18      5.02 o
   3  -2   1        0.07       -0.04      1.80 o
   4  -2   1       56.14       58.40      4.29 o
   5  -2   1       23.54       32.79      4.49 o
   6  -2   1      133.38      134.54      8.28 o
   7  -2   1        4.89        1.09      3.41 o
  -7  -1   1        1.18       -1.55      1.55 o
  -6  -1   1        3.73        2.94      1.63 o
  -5  -1   1        2.42        0.91      0.87 o
  -4  -1   1       49.62       50.89      1.30 o
  -3  -1   1      663.42      672.87      6.10 o
  -2  -1   1        2.16        0.10      0.32 o
  -1  -1   1     1654.26     1506.85     10.46 o
   0  -1   1      262.86      211.19      4.28 o
   1  -1   1     1651.06     1619.17     38.63 o
   2  -1   1       10.82       14.29      2.11 o
   3  -1   1      368.64      394.40     12.24 o
   4  -1   1      103.87      119.99      6.32 o
   5  -1   1        8.43       12.25      3.55 o
   6  -1   1        7.24       10.07      4.13 o
   7  -1   1        1.97       -0.94      3.31 o
  -7   0   1        5.22        1.08      1.72 o
  -6   0   1        2.87       -1.41      1.41 o
  -5   0   1       22.22       18.90      1.92 o
  -4   0   1      167.03      173.34      3.31 o
  -3   0   1      149.84      170.74      2.56 o
  -2   0   1     2127.15     2128.93     23.75 o
  -1   0   1     9847.83    11046.48    109.89 o
   0   0   1      162.29        0.29      0.16 o
   1   0   1     2444.41     2372.77     18.87 o
   2   0   1      314.05      326.55      4.78 o
   3   0   1        5.31        4.07      0.73 o
   4   0   1        3.10        1.12      0.82 o
   5   0   1       19.25       25.35      1.89 o
   6   0   1        8.05       10.08      2.95 o
   7   0   1        0.00       -1.45      1.45 o
  -8   1   1        0.19       -3.68      3.68 o
  -7   1   1        3.38        1.03      3.60 o
  -6   1   1       11.41       17.70      4.21 o
  -5   1   1       31.36       41.18      5.14 o
  -4   1   1      224.99      234.05      9.16 o
  -3   1   1      354.04      359.11     11.26 o
  -2   1   1      717.87      711.37     18.42 o
  -1   1   1      164.97      150.53      1.80 o
   0   1   1      692.53      639.55      4.64 o
   1   1   1     3519.11     3546.58     19.83 o
   2   1   1        8.05       10.96      0.44 o
   3   1   1       29.12       38.73      0.92 o
   4   1   1       52.05       57.45      1.23 o
   5   1   1       40.87       39.81      3.21 o
   6   1   1        0.01        1.15      2.72 o
   7   1   1        4.27        1.77      2.48 o
  -8   2   1        1.04       -1.97      3.73 o
  -7   2   1        0.58        2.47      3.75 o
  -6   2   1        4.25        0.24      3.02 o
  -5   2   1       13.56       16.57      3.90 o
  -4   2   1        8.61        7.69      2.59 o
  -3   2   1      766.59      801.41     21.54 o
  -2   2   1      958.33      915.33     23.25 o
  -1   2   1      587.92      542.63      8.65 o
   0   2   1       14.42       11.93      0.43 o
   1   2   1     1225.48     1121.73      7.97 o
   2   2   1        5.42        9.26      0.44 o
   3   2   1      346.42      366.99      3.77 o
   4   2   1        3.41        1.62      0.78 o
   5   2   1        0.08       -0.96      0.96 o
   6   2   1        4.81        6.38      1.29 o
   7   2   1       10.58       10.70      1.80 o
  -7   3   1        0.04       -0.91      3.34 o
  -6   3   1       23.50       15.15      4.06 o
  -5   3   1        0.11        0.06      2.62 o
  -4   3   1       80.97       79.92      4.92 o
  -3   3   1       57.71       53.35      3.65 o
  -2   3   1       13.85       12.81      0.98 o
  -1   3   1       75.70       67.33      1.05 o
   0   3   1        1.40        0.95      0.40 o
   1   3   1      203.89      199.01      1.91 o
   2   3   1        1.12        0.94      0.43 o
   3   3   1       48.29       43.05      1.13 o
   4   3   1       91.71       91.91      3.40 o
   5   3   1       34.27       32.59      1.82 o
   6   3   1        5.70        4.72      1.54 o
   7   3   1        3.32        1.95      1.63 o
  -7   4   1        6.69        4.41      3.75 o
  -6   4   1        0.12        1.23      3.17 o
  -5   4   1      107.83      123.56      7.05 o
  -4   4   1       11.02        8.80      2.68 o
  -3   4   1        8.93       10.38      0.77 o
  -2   4   1       40.38       41.54      1.09 o
  -1   4   1      264.29      248.15      2.66 o
   0   4   1        5.81        7.10      0.60 o
   1   4   1      730.16      706.58      5.74 o
   2   4   1       37.87       36.94      0.95 o
   3   4   1       56.31       55.18      1.16 o
   4   4   1       14.64       16.66      1.53 o
   5   4   1       17.27       16.58      1.61 o
   6   4   1        6.30        4.01      1.64 o
   7   4   1        2.48        4.77      1.84 o
  -7   5   1        0.11       -1.46      3.37 o
  -6   5   1        6.37       -0.15      3.14 o
  -5   5   1        9.64        8.75      3.25 o
  -4   5   1       27.98       27.31      2.48 o
  -3   5   1        0.00       -0.17      0.61 o
  -2   5   1      729.80      764.01      8.18 o
  -1   5   1       14.77       15.93      0.82 o
   0   5   1        8.47        5.29      0.74 o
   1   5   1      110.06      109.66      1.61 o
   2   5   1       10.11        9.82      0.80 o
   3   5   1        0.02       -0.66      0.66 o
   4   5   1      128.20      132.13      3.39 o
   5   5   1        0.94        0.17      1.28 o
   6   5   1        4.96        5.46      2.02 o
  -4   6   1        0.23       -1.26      2.52 o
  -3   6   1        1.58       -0.77      0.97 o
  -2   6   1       20.25       14.77      1.40 o
  -1   6   1      119.21      123.05      2.10 o
   0   6   1       10.01       12.23      0.89 o
   1   6   1       13.28       16.35      1.01 o
   2   6   1       51.01       50.76      1.36 o
   3   6   1        0.90       -0.20      0.82 o
   4   6   1       19.38       16.81      1.35 o
   5   6   1        0.98        1.65      1.50 o
   6   6   1        0.59       -0.96      2.17 o
  -5   7   1        6.31        4.82      2.25 o
  -4   7   1        5.09        4.01      1.33 o
  -3   7   1        8.62        9.26      1.21 o
  -2   7   1        0.04       -0.98      0.98 o
  -1   7   1        0.14       -0.46      0.83 o
   0   7   1       64.74       61.09      1.51 o
   1   7   1       68.95       71.40      1.78 o
   2   7   1       15.97       15.82      1.40 o
   3   7   1       42.99       41.15      1.59 o
   4   7   1       30.93       32.22      2.31 o
   5   7   1        5.34        5.03      1.76 o
   6   7   1        6.89        5.20      1.90 o
  -5   8   1       16.54       16.52      3.04 o
  -4   8   1        1.03       -1.41      1.41 o
  -3   8   1       37.69       37.26      2.43 o
  -2   8   1        0.67       -0.69      1.13 o
  -1   8   1      268.83      269.71      4.12 o
   0   8   1        0.72       -0.76      0.96 o
   1   8   1      116.48      117.34      2.39 o
   2   8   1        2.85        1.97      1.39 o
   3   8   1       45.36       51.85      2.28 o
   4   8   1        3.08        0.56      1.36 o
   5   8   1       10.57        6.38      1.94 o
  -6   9   1        0.16       -1.92      2.39 o
  -5   9   1        7.31        6.49      1.77 o
  -4   9   1       24.24       23.54      2.49 o
  -3   9   1        0.00       -1.51      1.51 o
  -2   9   1       83.01       81.54      2.88 o
  -1   9   1        0.38       -1.49      1.49 o
   0   9   1      540.23      579.83      7.24 o
   1   9   1       91.00       94.69      2.47 o
   2   9   1       16.51       18.49      1.67 o
   3   9   1        6.26        8.91      1.55 o
   4   9   1        1.92        0.81      1.64 o
   5   9   1        0.06       -0.78      2.27 o
  -6  10   1        1.77       -2.60      2.60 o
  -5  10   1       11.83        8.10      2.87 o
  -4  10   1        3.69        5.59      2.71 o
  -3  10   1        0.49       -0.49      1.93 o
  -2  10   1       11.93       13.06      2.01 o
  -1  10   1        1.45       -0.80      1.58 o
   0  10   1        1.18        3.06      1.31 o
   1  10   1       53.47       66.81      2.56 o
   2  10   1        0.19       -1.35      1.66 o
   3  10   1        1.47        0.55      1.52 o
   4  10   1        0.50        1.68      2.00 o
  -5  11   1        4.13        1.24      8.98 o
  -4  11   1        6.68        6.61      2.40 o
  -3  11   1        0.09       -0.96      2.22 o
  -2  11   1        1.43        1.46      4.48 o
  -1  11   1        0.03       -1.43      1.43 o
   0  11   1        0.01        2.97      1.53 o
   1  11   1        4.40        6.76      1.78 o
   2  11   1        3.43        2.30      1.66 o
   3  11   1       17.56       17.08      2.09 o
  -4  12   1        0.09       -1.74      2.70 o
  -3  12   1        2.45       -0.20      4.65 o
  -2  12   1        0.06        0.65      4.40 o
  -1  12   1        4.91        5.31      2.28 o
   0  12   1        6.88        4.85      2.04 o
   1  12   1        0.87       -0.81      1.92 o
   2  12   1        0.00        0.68      1.82 o
  -3  13   1        3.76        3.03      2.63 o
  -2  13   1        0.82        1.19      4.64 o
  -1  13   1        0.22        1.92      4.25 o
   0  13   1        0.28        0.90      2.63 o
   1  13   1        3.24        4.06      2.23 o
   1 -14   2        8.46        7.68      4.32 o
  -2 -13   2        0.80       -0.56      2.64 o
  -1 -13   2        2.48        4.45      2.39 o
   0 -13   2       10.56        8.37      3.23 o
   1 -13   2        0.54       -0.89      2.11 o
   2 -13   2        2.59        2.28      2.18 o
   3 -13   2        4.27        4.77      5.88 o
  -3 -12   2        3.74        4.05      2.13 o
  -2 -12   2        5.16        7.10      2.09 o
  -1 -12   2        1.58       -0.10      2.07 o
   0 -12   2       14.05       14.58      3.18 o
   1 -12   2        0.18       -1.92      1.92 o
   2 -12   2        0.00        0.82      1.88 o
   3 -12   2        0.06        1.97      2.27 o
   4 -12   2       11.99       14.41      5.21 o
  -4 -11   2        1.49        4.48      3.19 o
  -3 -11   2        0.64       -0.28      1.82 o
  -2 -11   2        2.89        1.81      1.76 o
  -1 -11   2        0.50       -2.47      2.47 o
   0 -11   2       50.73       58.65      3.44 o
   1 -11   2        1.45        1.00      1.54 o
   2 -11   2        5.32        7.54      2.02 o
   3 -11   2       15.83       18.08      2.63 o
   4 -11   2        0.00       -0.93      3.32 o
   5 -11   2        6.77        3.61      2.21 o
  -5 -10   2        1.84        3.82      5.07 o
  -4 -10   2        4.44        5.27      2.29 o
  -3 -10   2        3.86       -1.57      1.57 o
  -2 -10   2        3.19        2.50      1.59 o
  -1 -10   2       11.44        9.30      2.11 o
   0 -10   2       10.22        8.92      1.76 o
   1 -10   2       62.21       66.76      2.54 o
   2 -10   2       78.29       89.75      3.25 o
   3 -10   2       31.73       28.06      3.63 o
   4 -10   2        5.24        2.61      1.95 o
   5 -10   2        0.00       -0.20      2.16 o
  -5  -9   2        0.59        1.48      1.79 o
  -4  -9   2        0.02       -0.96      2.49 o
  -3  -9   2        7.52        6.56      1.56 o
  -2  -9   2       20.33       18.96      1.78 o
  -1  -9   2        1.13       -1.15      1.15 o
   0  -9   2        3.93       -1.33      1.33 o
   1  -9   2      172.49      178.89      3.75 o
   2  -9   2       74.12       67.22      2.17 o
   3  -9   2        6.98        3.83      1.58 o
   4  -9   2       12.22       10.63      1.72 o
   5  -9   2        3.20        3.53      2.45 o
  -6  -8   2        0.00        2.04      4.48 o
  -5  -8   2        0.00       -1.58      1.58 o
  -4  -8   2       31.29       28.76      2.01 o
  -3  -8   2       10.23        8.22      1.44 o
  -2  -8   2        1.84        1.63      1.17 o
  -1  -8   2        0.05       -1.00      1.00 o
   0  -8   2        1.24       -0.59      0.93 o
   1  -8   2       48.72       47.49      1.65 o
   2  -8   2       42.31       45.41      1.71 o
   3  -8   2       13.68       15.51      1.70 o
   4  -8   2       24.58       24.06      1.77 o
  -6  -7   2        0.05       -1.58      1.58 o
  -5  -7   2       15.27       11.42      1.83 o
  -4  -7   2       12.19       14.61      1.45 o
  -3  -7   2        2.10        1.54      1.04 o
  -2  -7   2        4.90        3.42      0.96 o
  -1  -7   2       24.69       25.63      1.31 o
   0  -7   2        1.96        2.35      0.83 o
   1  -7   2        3.47        3.34      0.85 o
   2  -7   2       14.36       14.29      1.27 o
   3  -7   2        8.54        8.45      1.29 o
   4  -7   2        6.88        5.85      2.24 o
  -6  -6   2        0.85        0.08      1.76 o
  -5  -6   2        3.05        2.96      1.65 o
  -4  -6   2        6.24        6.42      1.26 o
  -3  -6   2       13.60       14.56      1.07 o
  -2  -6   2        0.36        0.46      0.75 o
  -1  -6   2       61.91       59.31      1.42 o
   0  -6   2      137.41      154.67      2.10 o
   1  -6   2       18.37       17.93      0.91 o
   2  -6   2       10.65       10.21      0.95 o
   3  -6   2        0.57        2.80      0.84 o
   7  -6   2        1.05        3.41      3.71 o
  -7  -5   2        1.05        2.63      4.47 o
  -6  -5   2        1.10        2.43      1.63 o
  -5  -5   2       16.63       15.77      2.00 o
  -4  -5   2        8.28        7.06      1.05 o
  -3  -5   2      177.52      185.04      2.31 o
  -2  -5   2       64.81       68.81      1.48 o
  -1  -5   2      541.19      566.78      4.87 o
   0  -5   2     1429.36     1511.86     11.45 o
   1  -5   2      414.54      412.37      4.03 o
   2  -5   2       66.71       68.43      1.28 o
   3  -5   2      182.12      192.24      4.60 o
   4  -5   2       22.50       31.83      4.16 o
   5  -5   2       20.99       20.35      4.02 o
   6  -5   2        6.86        4.76      3.30 o
   7  -5   2        3.36       -1.51      3.27 o
  -7  -4   2        1.38        0.93      1.66 o
  -6  -4   2        1.34        1.40      3.04 o
  -5  -4   2        0.04       -0.46      1.91 o
  -4  -4   2        4.33        2.38      0.86 o
  -3  -4   2      230.29      243.39      2.46 o
  -2  -4   2        1.18       -0.15      0.60 o
  -1  -4   2     1228.23     1263.64      9.16 o
   0  -4   2      638.36      604.37      4.90 o
   1  -4   2     1149.88     1139.85      9.10 o
   2  -4   2       26.06       22.74      0.83 o
   3  -4   2       42.94       37.87      3.39 o
   4  -4   2        0.15       -0.15      2.18 o
   5  -4   2       43.30       47.50      5.39 o
   6  -4   2        1.94        1.79      3.13 o
   7  -4   2        4.37        8.58      4.08 o
  -7  -3   2        1.70       -0.33      1.54 o
  -6  -3   2        0.16       -1.21      1.87 o
  -5  -3   2       30.17       36.58      2.70 o
  -4  -3   2       83.34       90.28      1.92 o
  -3  -3   2       11.35       14.56      1.10 o
  -2  -3   2        2.22        0.80      0.51 o
  -1  -3   2      153.24      139.00      1.51 o
   0  -3   2       28.58       26.78      0.68 o
   1  -3   2       91.29       75.66      0.96 o
   2  -3   2        1.55        1.19      0.76 o
   3  -3   2      496.32      488.87     14.56 o
   4  -3   2        6.66        7.58      2.69 o
   5  -3   2      105.76      107.20      6.51 o
   6  -3   2       13.12       14.11      3.98 o
   7  -3   2       12.13       14.44      4.31 o
  -7  -2   2        1.75        1.68      1.57 o
  -6  -2   2       13.75        8.04      1.39 o
  -5  -2   2       23.68       24.05      1.70 o
  -4  -2   2      242.57      250.43      4.23 o
  -3  -2   2        0.09        0.30      0.54 o
  -2  -2   2       50.98       52.00      0.86 o
  -1  -2   2       12.55       12.15      0.55 o
   0  -2   2     5254.41     5238.19     37.67 o
   1  -2   2     1317.79     1241.29      9.23 o
   2  -2   2      825.32      827.44     21.34 o
   3  -2   2        0.65        0.68      1.82 o
   4  -2   2       66.16       69.47      4.78 o
   5  -2   2      196.98      220.60      9.80 o
   6  -2   2        3.36       10.21      3.65 o
   7  -2   2       17.93       12.80      4.10 o
  -7  -1   2        0.47       -0.30      1.35 o
  -6  -1   2        0.03       -0.02      1.10 o
  -5  -1   2        0.52       -0.84      0.84 o
  -4  -1   2       10.21       11.89      0.83 o
  -3  -1   2       13.49       20.33      0.76 o
  -2  -1   2       28.21       28.49      0.64 o
  -1  -1   2      169.28      152.17      1.55 o
   0  -1   2       15.24       15.39      0.38 o
   1  -1   2     1302.77     1261.36     11.27 o
   2  -1   2      461.66      497.45      8.80 o
   3  -1   2       24.89       33.38      3.51 o
   4  -1   2      258.93      301.55     11.11 o
   5  -1   2        1.21        2.34      2.72 o
   6  -1   2        3.20       11.12      3.91 o
   7  -1   2        8.44       11.43      4.02 o
  -7   0   2        0.13       -1.47      1.47 o
  -6   0   2        8.84        6.21      1.66 o
  -5   0   2       13.40       18.46      1.37 o
  -4   0   2        0.88        0.24      0.64 o
  -3   0   2      676.93      757.28      8.07 o
  -2   0   2     1359.75     1330.79     11.28 o
  -1   0   2      212.22      179.59      1.38 o
   0   0   2      153.06      142.99      1.18 o
   1   0   2       30.27       28.46      0.71 o
   2   0   2      117.22      112.05      1.19 o
   3   0   2      370.17      362.17      3.83 o
   4   0   2       58.11       55.69      1.56 o
   5   0   2       15.56       17.15      1.80 o
   6   0   2        0.13       -0.85      1.66 o
   7   0   2        3.17        2.57      3.73 o
  -8   1   2        0.69        2.17      4.67 o
  -7   1   2        1.10       -3.39      3.43 o
  -6   1   2        8.84        7.12      1.66 o
  -5   1   2       39.71       37.48      4.89 o
  -4   1   2      117.08      136.81      2.82 o
  -3   1   2       52.59       58.52      1.46 o
  -2   1   2        8.37       10.81      0.83 o
  -1   1   2      537.59      465.06      3.16 o
   0   1   2     6075.27     6449.46     43.94 o
   1   1   2      367.42      346.50      2.48 o
   2   1   2      230.20      249.04      1.95 o
   3   1   2       24.58       23.69      0.68 o
   4   1   2       27.39       23.29      1.07 o
   5   1   2        7.91        6.33      1.10 o
   6   1   2        0.58        0.31      1.26 o
   7   1   2        0.65        0.00      1.32 o
  -8   2   2        2.99        1.88      4.54 o
  -7   2   2        0.22       -3.08      3.30 o
  -6   2   2        4.81        0.39      3.02 o
  -5   2   2       17.80       21.77      4.12 o
  -4   2   2      161.30      169.13      7.35 o
  -3   2   2       51.39       58.13      1.56 o
  -2   2   2        1.46        0.73      0.35 o
  -1   2   2       66.59       57.09      0.83 o
   0   2   2     1312.35     1293.07      8.70 o
   1   2   2       13.35       15.43      0.54 o
   2   2   2      135.64      142.78      1.41 o
   3   2   2        0.24        0.77      0.53 o
   4   2   2        1.77        2.31      0.69 o
   5   2   2        0.33       -0.95      0.95 o
   6   2   2        0.90       -1.07      1.07 o
   7   2   2        1.27        0.40      1.54 o
  -7   3   2        0.19        1.39      3.58 o
  -6   3   2        1.17        4.12      2.94 o
  -5   3   2       33.71       29.16      4.43 o
  -4   3   2        4.85        7.41      2.59 o
  -3   3   2        0.86       -0.56      0.56 o
  -2   3   2        8.99       13.40      1.34 o
  -1   3   2      765.81      707.85      7.21 o
   0   3   2        2.24        2.78      0.44 o
   1   3   2        7.57        5.34      0.50 o
   2   3   2       12.66       15.09      0.64 o
   3   3   2       33.67       38.79      1.09 o
   4   3   2        0.30       -0.39      0.58 o
   5   3   2        4.90        3.22      1.16 o
   6   3   2        0.63       -0.59      1.33 o
   7   3   2        0.00       -0.24      1.65 o
  -7   4   2        2.13       -1.32      3.43 o
  -6   4   2        8.84        4.27      3.27 o
  -5   4   2       64.94       65.61      5.14 o
  -4   4   2        1.76        2.09      0.99 o
  -3   4   2        7.74        7.43      0.73 o
  -2   4   2       23.18       27.69      1.00 o
  -1   4   2       19.68       26.76      0.83 o
   0   4   2       29.37       31.74      0.92 o
   1   4   2        6.60        6.12      0.69 o
   2   4   2       24.11       27.25      1.09 o
   3   4   2       23.84       28.36      1.07 o
   4   4   2        0.04       -0.77      0.77 o
   5   4   2       25.93       23.42      1.81 o
   6   4   2        0.19       -0.55      1.46 o
   7   4   2        3.92        4.79      2.34 o
  -7   5   2        0.27       -0.63      3.68 o
  -6   5   2       20.35       12.39      3.98 o
  -4   5   2       42.93       44.80      2.24 o
  -3   5   2       25.83       36.16      1.42 o
  -2   5   2        3.85        3.06      0.92 o
  -1   5   2       28.53       24.66      1.02 o
   0   5   2       53.40       42.87      1.10 o
   1   5   2       13.04       14.40      0.79 o
   2   5   2      141.03      152.85      1.96 o
   3   5   2        2.84        1.00      0.72 o
   4   5   2       12.26       12.01      1.28 o
   5   5   2        0.12       -0.40      1.33 o
   6   5   2        2.94        0.37      1.57 o
  -5   6   2        2.95        1.31      2.20 o
  -4   6   2       10.57       10.74      1.24 o
  -3   6   2        0.60        1.19      1.29 o
  -2   6   2        0.01       -0.83      0.83 o
  -1   6   2       92.66      102.42      1.90 o
   0   6   2       50.23       52.56      1.34 o
   1   6   2        0.72        0.23      0.71 o
   2   6   2       13.49       13.41      1.32 o
   3   6   2       23.78       27.51      1.80 o
   4   6   2        0.51       -0.80      1.09 o
   5   6   2       33.91       27.46      3.89 o
   6   6   2        0.03        2.40      1.63 o
  -5   7   2        1.05        0.19      2.25 o
  -4   7   2       64.29       74.92      2.59 o
  -3   7   2       20.07       20.90      2.40 o
  -2   7   2       74.77       73.87      1.94 o
  -1   7   2       12.84       15.08      1.07 o
   0   7   2      172.49      173.86      2.49 o
   1   7   2      107.76      111.62      2.06 o
   2   7   2      397.99      410.96      5.21 o
   3   7   2        0.18       -0.82      1.05 o
   4   7   2        3.95        1.66      1.28 o
   5   7   2        6.34        5.25      1.80 o
   6   7   2        1.36        2.18      2.01 o
  -5   8   2        3.11        1.59      1.50 o
  -4   8   2       57.45       66.81      2.71 o
  -3   8   2       35.01       30.87      1.85 o
  -2   8   2       63.57       72.01      2.11 o
  -1   8   2       35.14       41.58      1.58 o
   0   8   2      199.35      212.66      2.96 o
   1   8   2      241.80      256.75      3.42 o
   2   8   2      138.75      150.04      3.03 o
   3   8   2       10.33        9.39      1.48 o
   4   8   2       11.36        9.62      1.77 o
   5   8   2        2.47        1.36      1.74 o
  -6   9   2        0.86        0.97      2.77 o
  -5   9   2        4.86        8.55      2.08 o
  -4   9   2       14.15       12.38      2.25 o
  -3   9   2        2.87        0.93      1.95 o
  -2   9   2       12.48       10.39      1.84 o
  -1   9   2      318.02      334.34      4.58 o
   0   9   2       16.88       23.62      1.59 o
   1   9   2       37.37       41.51      3.28 o
   2   9   2        6.95        7.24      1.53 o
   3   9   2       13.18       16.86      1.85 o
   4   9   2        2.14        2.67      1.83 o
   5   9   2        1.02        1.26      6.00 o
  -5  10   2        2.72        0.47      2.13 o
  -4  10   2        6.42        7.69      2.34 o
  -3  10   2        0.08       -1.82      1.82 o
  -2  10   2       16.91       15.56      2.11 o
  -1  10   2       26.54       28.14      2.23 o
   0  10   2       23.47       26.42      1.85 o
   1  10   2       28.03       28.55      2.09 o
   2  10   2        7.57        8.53      1.69 o
   3  10   2        0.22        2.51      1.64 o
   4  10   2        0.08       -0.12      2.11 o
  -5  11   2        0.29        0.20      2.24 o
  -4  11   2        1.50       -1.20      2.13 o
  -3  11   2        8.08        7.54      2.55 o
  -2  11   2        7.67       10.78      4.41 o
  -1  11   2        8.14        9.25      1.90 o
   0  11   2        1.69       -0.36      1.76 o
   1  11   2        0.81        1.88      1.65 o
   2  11   2        2.82        3.06      1.71 o
   3  11   2        1.74        1.74      1.81 o
  -4  12   2        0.14       -1.37      5.88 o
  -3  12   2        1.78       -1.29      6.02 o
  -2  12   2        1.97       -1.58      3.17 o
  -1  12   2        0.00        1.43      2.42 o
   0  12   2        0.08       -0.15      1.88 o
   1  12   2        0.06       -1.91      1.91 o
   2  12   2        0.04       -1.77      1.77 o
  -3  13   2        0.66        0.93      6.86 o
  -2  13   2        0.47        3.82      2.91 o
  -1  13   2        0.04        0.00      3.89 o
   0  13   2        0.00       -3.02      3.02 o
   1  13   2        1.78       -1.35      4.09 o
   1 -14   3        6.11        4.79      4.01 o
  -2 -13   3        1.81       -1.60      2.59 o
  -1 -13   3        2.62       -1.26      2.09 o
   0 -13   3        2.54       -2.65      5.45 o
   1 -13   3        9.99       13.86      3.72 o
   2 -13   3        4.23        2.89      2.38 o
   3 -13   3        0.84        0.03      3.87 o
  -3 -12   3        6.79        5.20      2.43 o
  -2 -12   3        2.48        4.99      2.02 o
  -1 -12   3        4.64        1.44      2.16 o
   0 -12   3        1.29       -1.46      1.94 o
   1 -12   3        4.27        0.93      2.00 o
   2 -12   3        5.48        8.83      2.20 o
   3 -12   3        0.55       -1.51      2.13 o
   4 -12   3        1.01       -0.54      3.42 o
  -4 -11   3        0.06        1.29      3.08 o
  -3 -11   3        0.01        1.68      1.81 o
  -2 -11   3        5.51        6.86      3.20 o
  -1 -11   3        2.51        0.59      1.91 o
   0 -11   3       15.66       11.15      1.99 o
   1 -11   3       13.11       15.53      1.92 o
   2 -11   3        4.67        0.40      2.07 o
   3 -11   3       14.46       15.60      2.12 o
   4 -11   3       28.07       27.56      2.86 o
   5 -11   3        2.75        0.74      2.10 o
  -5 -10   3        0.84        2.25      4.73 o
  -4 -10   3        1.14        0.41      2.03 o
  -3 -10   3        0.73       -0.41      1.57 o
  -2 -10   3        0.28       -1.69      1.69 o
  -1 -10   3       25.30       17.23      2.01 o
   0 -10   3        0.01       -1.57      1.57 o
   1 -10   3       36.21       37.57      3.44 o
   2 -10   3       57.28       60.74      3.09 o
   3 -10   3       18.50       15.70      1.96 o
   4 -10   3        0.48       -0.58      1.77 o
   5 -10   3        0.74        0.59      4.24 o
  -5  -9   3        0.54        0.55      2.26 o
  -4  -9   3        4.66       -0.74      1.56 o
  -3  -9   3        2.84        3.59      1.39 o
  -2  -9   3        3.02        0.46      1.47 o
  -1  -9   3        8.58        4.78      1.50 o
   0  -9   3        1.69       -0.93      1.36 o
   1  -9   3       63.11       58.11      2.40 o
   2  -9   3       71.15       67.27      3.54 o
   3  -9   3        1.50       -0.09      1.47 o
   4  -9   3        7.65        3.31      1.55 o
   5  -9   3        0.24        1.01      2.34 o
  -6  -8   3        0.15       -3.86      3.86 o
  -5  -8   3        0.21       -2.76      2.76 o
  -4  -8   3        0.72       -1.34      1.36 o
  -3  -8   3        0.04       -1.20      1.20 o
  -2  -8   3        0.91       -0.28      1.10 o
  -1  -8   3       69.45       70.01      1.90 o
   0  -8   3        8.54       11.11      1.19 o
   1  -8   3       42.16       41.50      1.76 o
   2  -8   3      173.50      178.28      3.92 o
   3  -8   3        2.82        2.44      1.58 o
   4  -8   3        0.01       -1.22      1.22 o
  -6  -7   3        2.89        1.32      1.75 o
  -5  -7   3        1.58       -0.68      2.28 o
  -4  -7   3        8.96        7.47      1.38 o
  -3  -7   3       40.02       42.69      2.14 o
  -2  -7   3        2.73        3.23      1.07 o
  -1  -7   3        4.12        3.27      0.95 o
   0  -7   3        0.79        0.87      0.82 o
   1  -7   3        2.99        0.72      0.83 o
   2  -7   3       49.81       45.97      1.55 o
   3  -7   3        7.30        8.42      1.31 o
   4  -7   3       16.03       10.28      2.34 o
  -6  -6   3        1.42        0.24      1.51 o
  -5  -6   3        0.08       -1.46      1.46 o
  -4  -6   3       48.11       60.95      1.87 o
  -3  -6   3      139.58      151.60      2.22 o
  -2  -6   3      128.19      132.21      2.31 o
  -1  -6   3       99.73      110.26      1.84 o
   0  -6   3        0.68       -0.64      0.64 o
   1  -6   3        4.69        3.01      0.71 o
   2  -6   3       62.16       62.41      1.57 o
   3  -6   3        3.53        4.26      0.98 o
   4  -6   3       27.54       21.10      2.41 o
   6  -6   3        0.89        4.42      3.66 o
   7  -6   3        0.17        4.27      3.78 o
  -7  -5   3        0.33        2.51      4.11 o
  -6  -5   3        0.02        1.31      1.60 o
  -5  -5   3        0.02       -0.15      1.45 o
  -4  -5   3       67.60       73.91      1.94 o
  -3  -5   3       60.84       64.63      1.55 o
  -2  -5   3      372.67      391.00      4.01 o
  -1  -5   3      619.83      677.95      5.69 o
   0  -5   3      565.02      602.29      5.06 o
   1  -5   3       30.68       30.95      0.94 o
   2  -5   3       36.23       34.96      1.32 o
   3  -5   3       39.60       44.29      3.49 o
   4  -5   3       71.50       84.31      5.48 o
   5  -5   3        2.35        2.52      2.54 o
   6  -5   3       19.71       13.71      4.02 o
   7  -5   3        0.18        1.08      3.61 o
  -7  -4   3        0.00       -1.59      1.59 o
  -6  -4   3        0.36        1.63      1.48 o
  -5  -4   3       17.14       19.11      2.02 o
  -4  -4   3        6.35        7.04      0.99 o
  -3  -4   3      363.46      376.74      3.62 o
  -2  -4   3       59.20       67.17      1.55 o
  -1  -4   3      804.63      806.44      6.14 o
   0  -4   3      122.34      128.17      1.58 o
   1  -4   3       78.42       69.35      1.13 o
   2  -4   3      199.95      212.74      2.44 o
   3  -4   3      138.39      139.04      2.73 o
   4  -4   3        0.04        3.20      2.73 o
   5  -4   3        0.82        5.50      2.94 o
   6  -4   3       28.95       20.31      4.39 o
   7  -4   3        4.07        3.91      3.72 o
  -7  -3   3        1.29        0.16      1.54 o
  -6  -3   3       27.38       23.46      2.13 o
  -5  -3   3       35.87       37.45      2.03 o
  -4  -3   3       27.03       28.91      1.18 o
  -3  -3   3      215.30      211.63      2.45 o
  -2  -3   3      126.60      124.58      1.67 o
  -1  -3   3      201.51      204.84      1.99 o
   0  -3   3      501.82      471.41      3.69 o
   1  -3   3      145.62      136.21      1.53 o
   2  -3   3       23.52       21.09      1.20 o
   3  -3   3       24.26       32.52      3.56 o
   4  -3   3      150.71      160.47      7.46 o
   5  -3   3       17.89       16.93      3.66 o
   6  -3   3       17.52       15.29      3.97 o
   7  -3   3       13.19       11.32      4.24 o
  -7  -2   3        0.51       -0.67      1.46 o
  -6  -2   3        3.50        3.56      1.35 o
  -5  -2   3       56.06       48.43      2.30 o
  -4  -2   3        0.00        0.11      0.61 o
  -3  -2   3        1.02        1.98      0.63 o
  -2  -2   3        1.66        2.44      0.46 o
  -1  -2   3      117.00      107.24      1.18 o
   0  -2   3     1535.42     1476.03      9.86 o
   1  -2   3     1678.62     1657.87     11.61 o
   2  -2   3      112.53      102.61      1.41 o
   3  -2   3      190.35      213.13      7.95 o
   4  -2   3        2.56        2.44      2.55 o
   5  -2   3       81.33       95.43      6.25 o
   6  -2   3        7.01       12.13      3.96 o
   7  -2   3       18.65       17.56      4.92 o
  -7  -1   3        0.26       -0.22      1.47 o
  -6  -1   3        0.35        1.36      1.13 o
  -5  -1   3       37.59       34.43      1.57 o
  -4  -1   3        0.02       -0.71      0.71 o
  -3  -1   3       13.64       16.82      0.79 o
  -2  -1   3        3.10        1.91      0.40 o
  -1  -1   3      161.44      160.58      1.61 o
   0  -1   3      319.15      301.45      2.42 o
   1  -1   3     5863.51     6058.55     39.59 o
   2  -1   3      821.03      836.85      7.91 o
   3  -1   3      198.31      215.50      3.16 o
   4  -1   3       81.71       81.96      2.17 o
   5  -1   3        0.54       -0.59      1.23 o
   6  -1   3       52.68       60.44      5.99 o
   7  -1   3        0.01        0.17      3.53 o
  -7   0   3        3.86        0.81      1.35 o
  -6   0   3        0.03       -1.13      1.32 o
  -5   0   3        0.19       -0.76      0.76 o
  -4   0   3       47.60       52.84      1.19 o
  -3   0   3      218.50      230.89      2.62 o
  -2   0   3      535.36      568.56      4.55 o
  -1   0   3      184.51      170.65      1.75 o
   0   0   3       53.43       58.93      0.81 o
   1   0   3     4685.19     4851.12     31.76 o
   2   0   3      139.29      129.27      1.41 o
   3   0   3       47.07       53.49      1.06 o
   4   0   3       76.53       81.95      1.60 o
   5   0   3       50.04       56.68      2.66 o
   6   0   3        1.17        0.49      1.51 o
   7   0   3        6.31        2.68      1.87 o
  -7   1   3        0.05        0.14      1.76 o
  -6   1   3        1.12       -0.97      1.45 o
  -5   1   3        0.26       -1.09      1.09 o
  -4   1   3       55.90       56.41      1.28 o
  -3   1   3        0.50        0.85      0.51 o
  -2   1   3       46.38       46.42      0.80 o
  -1   1   3       97.32      101.99      1.17 o
   0   1   3       65.81       70.61      0.93 o
   1   1   3      418.88      424.75      3.52 o
   2   1   3       27.62       27.39      0.68 o
   3   1   3       27.75       25.92      0.98 o
   4   1   3      147.39      153.51      2.38 o
   5   1   3        4.35        5.43      1.09 o
   6   1   3        0.28        0.70      1.90 o
   7   1   3        5.79        4.60      2.75 o
  -7   2   3        0.44       -2.41      3.01 o
  -6   2   3        1.36        0.35      2.89 o
  -5   2   3       13.18       14.44      2.06 o
  -4   2   3       36.57       34.85      1.20 o
  -3   2   3       99.01      105.05      1.57 o
  -2   2   3      120.68      106.75      1.53 o
  -1   2   3        0.55        0.66      0.40 o
   0   2   3        2.85        3.15      0.44 o
   1   2   3      906.51      893.81      6.94 o
   2   2   3      167.13      160.91      1.54 o
   3   2   3       64.00       65.65      1.55 o
   4   2   3        0.22       -0.04      0.83 o
   5   2   3        0.93       -0.18      1.13 o
   6   2   3        0.12       -1.25      1.25 o
   7   2   3        0.28        1.32      1.66 o
  -7   3   3        1.61        1.80      3.38 o
  -6   3   3        9.18        8.77      3.54 o
  -5   3   3       11.59       10.70      1.86 o
  -4   3   3       37.68       34.70      1.19 o
  -3   3   3       32.19       40.22      0.96 o
  -2   3   3       13.61       18.03      0.84 o
  -1   3   3      265.11      243.21      2.48 o
   0   3   3      952.05      992.90      6.97 o
   1   3   3        2.74        2.68      0.51 o
   2   3   3       23.46       27.54      0.82 o
   3   3   3       62.11       66.56      1.46 o
   4   3   3        2.80        2.55      0.75 o
   5   3   3        2.32        1.29      1.21 o
   6   3   3        8.07       10.37      2.30 o
   7   3   3        0.07       -0.92      2.14 o
  -7   4   3        1.56        3.24      3.37 o
  -6   4   3        0.86       -1.15      2.94 o
  -5   4   3        1.64       -1.29      1.56 o
  -4   4   3        5.46        4.99      0.82 o
  -3   4   3       18.48       13.87      0.83 o
  -2   4   3      415.93      443.51      4.37 o
  -1   4   3      380.10      426.40      4.28 o
   0   4   3     1702.75     1809.61     14.46 o
   1   4   3       34.98       31.98      0.93 o
   2   4   3       80.90       78.18      1.36 o
   3   4   3        5.55        3.40      0.77 o
   4   4   3        5.36        3.79      0.99 o
   5   4   3        1.59        1.15      1.26 o
   6   4   3        7.33        6.31      1.80 o
   7   4   3        1.94        6.26      4.42 o
  -7   5   3        3.49        6.87      4.20 o
  -5   5   3       32.37       30.38      3.24 o
  -4   5   3       24.04       22.45      1.20 o
  -3   5   3        2.15        0.69      0.67 o
  -2   5   3        2.25        2.32      0.79 o
  -1   5   3       27.95       34.02      1.38 o
   0   5   3       26.50       31.79      1.02 o
   1   5   3        2.98        3.49      0.69 o
   2   5   3      174.62      180.35      2.22 o
   3   5   3       20.60       21.35      1.76 o
   4   5   3       13.23       14.10      1.50 o
   5   5   3        5.24        3.60      2.00 o
   6   5   3        6.59        3.81      2.62 o
  -5   6   3        6.92        8.50      2.45 o
  -4   6   3       11.89       14.52      1.33 o
  -3   6   3       19.70       20.16      2.28 o
  -2   6   3       27.89       31.33      1.45 o
  -1   6   3       36.68       42.23      1.39 o
   0   6   3        2.45        1.50      0.74 o
   1   6   3        4.49        4.69      0.82 o
   2   6   3       21.18       22.97      1.28 o
   3   6   3        0.12       -0.34      0.93 o
   4   6   3       27.01       27.00      1.66 o
   5   6   3        7.76        6.04      1.70 o
   6   6   3       10.70        7.81      2.12 o
  -6   7   3        4.01        4.89      2.75 o
  -5   7   3       10.12       10.56      1.64 o
  -4   7   3       30.54       32.40      3.54 o
  -3   7   3        7.34        7.30      1.17 o
  -2   7   3        9.79       10.33      1.07 o
  -1   7   3      110.19      112.82      2.80 o
   0   7   3      200.56      201.70      2.78 o
   1   7   3      212.34      225.79      3.04 o
   2   7   3        2.36       -1.10      1.10 o
   3   7   3        2.85        1.69      1.24 o
   4   7   3        0.09       -0.49      1.32 o
   5   7   3        5.19        1.82      1.73 o
   6   7   3        0.23        3.40      4.77 o
  -6   8   3        1.41        2.48      2.65 o
  -5   8   3        3.53        3.72      1.60 o
  -4   8   3        6.89        6.40      1.79 o
  -3   8   3       26.65       30.91      1.94 o
  -2   8   3       55.27       62.26      2.10 o
  -1   8   3        0.02        1.56      1.13 o
   0   8   3       87.95       95.88      2.18 o
   1   8   3      123.28      137.03      2.48 o
   2   8   3        7.61        5.15      1.36 o
   3   8   3        8.93        5.84      1.43 o
   4   8   3        2.01        3.21      1.62 o
   5   8   3        0.72       -0.05      1.91 o
  -6   9   3        0.49       -0.01      1.91 o
  -5   9   3       10.33       11.73      2.24 o
  -4   9   3        0.82        0.03      3.21 o
  -3   9   3       73.91       80.55      3.87 o
  -2   9   3        2.63        4.25      1.46 o
  -1   9   3      118.06      131.02      3.39 o
   0   9   3       41.27       45.01      1.96 o
   1   9   3       17.60       21.23      1.84 o
   2   9   3        0.05       -1.39      1.39 o
   3   9   3        4.64        3.92      1.58 o
   4   9   3        0.40        0.30      1.85 o
   5   9   3        2.43       -3.02      4.55 o
  -5  10   3        3.62        6.12      2.26 o
  -4  10   3        0.42       -0.23      1.97 o
  -3  10   3        3.44        4.55      2.21 o
  -2  10   3        2.25        0.24      1.69 o
  -1  10   3        8.05        6.62      1.70 o
   0  10   3       68.72       70.65      2.36 o
   1  10   3        0.22       -1.02      1.43 o
   2  10   3        0.09       -1.33      1.44 o
   3  10   3        0.56        0.36      1.63 o
   4  10   3        0.00        3.64      2.87 o
  -5  11   3        0.22       -0.64      2.31 o
  -4  11   3        0.77       -2.10      2.10 o
  -3  11   3        6.43        3.83      2.38 o
  -2  11   3        0.49        1.24      2.31 o
  -1  11   3        1.03        2.37      1.79 o
   0  11   3       27.72       29.03      3.48 o
   1  11   3        9.66       11.46      1.87 o
   2  11   3        1.31        2.99      1.74 o
   3  11   3        0.46        0.11      2.68 o
  -4  12   3        0.02       -2.37      2.37 o
  -3  12   3        0.20        0.91      2.62 o
  -2  12   3        4.29        4.28      2.73 o
  -1  12   3        0.22        1.86      4.20 o
   0  12   3        2.10        1.21      3.93 o
   1  12   3        0.15       -0.69      2.01 o
   2  12   3        0.89        1.64      2.11 o
  -2  13   3        3.27        5.65      4.65 o
  -1  13   3        0.00        1.99      4.28 o
   0  13   3        1.34       -1.92      3.18 o
  -2 -13   4        0.19       -1.97      3.86 o
  -1 -13   4        0.54       -2.20      2.20 o
   0 -13   4        3.16       -1.06      2.96 o
   1 -13   4        7.17        7.82      2.49 o
   2 -13   4        0.21       -0.38      2.19 o
   3 -13   4        1.91        2.39      2.15 o
  -3 -12   4        1.03        2.80      2.20 o
  -2 -12   4        0.24       -1.23      2.18 o
  -1 -12   4        0.19       -1.98      1.98 o
   0 -12   4       10.57        7.45      2.98 o
   1 -12   4        5.39        1.50      2.05 o
   2 -12   4        2.90        3.43      2.04 o
   3 -12   4        4.69        3.91      2.00 o
   4 -12   4        5.54        4.08      2.40 o
  -4 -11   4        0.19        0.08      3.02 o
  -3 -11   4        0.35        0.17      1.79 o
  -2 -11   4        1.84        2.48      3.51 o
  -1 -11   4        0.01       -1.74      1.74 o
   0 -11   4        4.70        0.31      1.71 o
   1 -11   4        2.03        0.57      3.21 o
   2 -11   4       37.74       40.20      4.33 o
   3 -11   4       16.14       11.70      2.08 o
   4 -11   4        4.38        3.29      2.17 o
   5 -11   4        0.98       -1.92      1.95 o
  -5 -10   4        0.00       -0.25      4.88 o
  -4 -10   4        0.13       -0.36      2.11 o
  -3 -10   4        0.04       -0.97      1.92 o
  -2 -10   4       18.15       17.13      2.69 o
  -1 -10   4       21.93       13.60      2.45 o
   0 -10   4       33.99       27.91      2.35 o
   1 -10   4        0.26       -1.11      1.43 o
   2 -10   4        6.70        7.09      1.91 o
   3 -10   4       11.08        8.80      2.66 o
   4 -10   4        0.81       -0.52      1.79 o
   5 -10   4        2.34        0.89      1.88 o
  -5  -9   4        1.26        1.14      2.30 o
  -4  -9   4        0.32        0.18      1.84 o
  -3  -9   4        1.95        0.62      1.90 o
  -2  -9   4        0.42       -1.48      1.48 o
  -1  -9   4        2.76        3.10      1.87 o
   0  -9   4       13.36       18.90      1.87 o
   1  -9   4       44.20       41.03      2.27 o
   2  -9   4        0.07       -1.44      1.44 o
   3  -9   4       64.88       63.70      2.74 o
   4  -9   4        0.42       -0.78      1.44 o
   5  -9   4        1.44       -1.99      1.99 o
  -6  -8   4        0.09        3.35      4.72 o
  -5  -8   4        4.90        2.20      2.60 o
  -4  -8   4        2.56        0.55      1.43 o
  -3  -8   4       20.35       18.47      1.81 o
  -2  -8   4        8.47        8.74      1.37 o
  -1  -8   4        0.85        1.08      1.07 o
   0  -8   4        0.99        1.23      0.97 o
   1  -8   4        3.12        3.94      1.21 o
   2  -8   4        0.22       -1.07      1.07 o
   3  -8   4       35.84       25.16      1.92 o
   4  -8   4        5.37        3.54      1.42 o
   5  -8   4        6.62        5.17      2.15 o
  -6  -7   4        1.27        0.95      2.13 o
  -5  -7   4        3.16        2.88      1.83 o
  -4  -7   4        3.99        1.41      1.23 o
  -3  -7   4        6.70        6.19      1.20 o
  -2  -7   4        0.03       -0.94      0.94 o
  -1  -7   4        6.41        5.99      1.02 o
   0  -7   4      193.63      192.00      2.59 o
   1  -7   4       37.61       33.73      2.00 o
   2  -7   4       39.95       38.39      1.98 o
   3  -7   4       41.18       43.94      2.16 o
   4  -7   4       39.59       34.50      3.01 o
  -6  -6   4        1.17        2.74      1.90 o
  -5  -6   4        2.12        1.16      1.62 o
  -4  -6   4       65.97       68.13      1.88 o
  -3  -6   4        2.17        2.60      1.41 o
  -2  -6   4       98.77       99.30      1.80 o
  -1  -6   4        1.72        2.17      0.79 o
   0  -6   4        2.57        2.70      0.76 o
   1  -6   4        0.08        0.40      0.73 o
   2  -6   4       81.12       76.04      1.76 o
   3  -6   4        0.09        0.88      0.87 o
   4  -6   4       11.74        7.50      2.06 o
   6  -6   4        0.18        3.22      3.24 o
   7  -6   4        0.15        0.70      3.54 o
  -7  -5   4        0.04        0.56      4.20 o
  -6  -5   4        7.22        2.95      1.78 o
  -5  -5   4        1.80        1.58      1.55 o
  -4  -5   4       49.01       55.22      1.82 o
  -3  -5   4      248.41      257.03      3.12 o
  -2  -5   4       39.13       39.41      1.21 o
  -1  -5   4       13.59       18.26      0.97 o
   0  -5   4      101.38      107.57      1.57 o
   1  -5   4       66.76       58.72      1.19 o
   2  -5   4       38.28       36.27      1.46 o
   3  -5   4        4.21        4.34      0.84 o
   4  -5   4        0.61        1.68      2.52 o
   5  -5   4        9.16       11.03      3.53 o
   6  -5   4        0.00        1.62      3.44 o
   7  -5   4        0.15       -3.29      3.29 o
  -7  -4   4        0.09        0.45      1.66 o
  -6  -4   4       10.26       10.20      1.87 o
  -5  -4   4       12.40       12.93      1.90 o
  -4  -4   4      363.48      391.39      7.60 o
  -3  -4   4        2.09       -0.38      0.77 o
  -2  -4   4        7.84       12.06      0.92 o
  -1  -4   4        8.85        8.82      0.70 o
   0  -4   4       67.87       73.27      1.31 o
   1  -4   4     1319.78     1271.35      9.61 o
   2  -4   4      314.74      311.09      3.44 o
   3  -4   4       28.83       29.13      1.35 o
   4  -4   4       14.09       26.14      4.13 o
   5  -4   4       22.75       24.40      4.41 o
   6  -4   4        3.10       10.88      4.06 o
   7  -4   4        0.55       -3.20      3.20 o
  -7  -3   4        0.75        1.42      2.93 o
  -6  -3   4        1.45        0.98      1.84 o
  -5  -3   4       23.00       20.02      2.48 o
  -4  -3   4      107.97      118.03      1.97 o
  -3  -3   4        0.21       -0.59      0.59 o
  -2  -3   4       33.88       32.28      0.98 o
  -1  -3   4        1.31        2.34      0.50 o
   0  -3   4      390.47      413.73      3.57 o
   1  -3   4      153.06      151.95      1.63 o
   2  -3   4      619.21      615.37      4.93 o
   3  -3   4      147.13      161.83      2.68 o
   4  -3   4       83.41       85.45      5.51 o
   5  -3   4       33.69       35.72      4.89 o
   6  -3   4       14.65       14.34      4.28 o
   7  -3   4        0.18       -2.93      3.20 o
  -7  -2   4        0.09       -1.03      1.56 o
  -6  -2   4        0.66        3.03      1.43 o
  -5  -2   4        6.78        6.79      1.19 o
  -4  -2   4        1.71        1.14      0.67 o
  -3  -2   4       54.50       59.28      1.19 o
  -2  -2   4      343.89      352.79      3.21 o
  -1  -2   4       48.21       55.28      0.94 o
   0  -2   4      445.31      406.81      3.28 o
   1  -2   4        9.96       12.91      0.53 o
   2  -2   4      339.77      348.46      3.19 o
   3  -2   4      187.49      208.44      3.20 o
   4  -2   4      282.14      308.20      6.01 o
   5  -2   4        7.45        9.80      3.52 o
   6  -2   4       10.54       13.75      4.27 o
   7  -2   4        0.52        0.83      3.82 o
  -7  -1   4        0.94        0.61      1.51 o
  -6  -1   4        6.09        4.96      2.14 o
  -5  -1   4        0.05       -1.02      1.02 o
  -4  -1   4       16.21       14.64      0.95 o
  -3  -1   4        2.57        4.75      0.61 o
  -2  -1   4      196.57      196.64      1.92 o
  -1  -1   4       30.63       31.05      0.73 o
   0  -1   4      247.13      229.36      2.05 o
   1  -1   4      554.34      551.22      4.19 o
   2  -1   4        4.90        6.28      0.49 o
   3  -1   4       58.71       61.68      1.46 o
   4  -1   4        0.60       -0.52      1.01 o
   5  -1   4        5.59        5.31      1.79 o
   6  -1   4        2.38        4.90      4.36 o
   7  -1   4       11.32       10.99      4.63 o
  -7   0   4        0.01        0.53      2.05 o
  -6   0   4        0.01       -1.69      1.69 o
  -5   0   4        1.59       -0.38      1.01 o
  -4   0   4        3.82        6.19      0.76 o
  -3   0   4      281.30      321.58      3.92 o
  -2   0   4      113.50      110.33      1.30 o
  -1   0   4      373.59      343.20      4.84 o
   0   0   4     1112.32     1037.26      7.48 o
   1   0   4      125.68      113.72      1.28 o
   2   0   4      364.59      354.56      3.42 o
   3   0   4       66.55       69.66      1.50 o
   4   0   4      103.64      102.46      2.76 o
   5   0   4       15.33       14.63      1.51 o
   6   0   4        2.72        2.04      1.36 o
   7   0   4        3.49        2.29      1.81 o
  -7   1   4        0.05       -0.88      3.58 o
  -6   1   4        0.39       -1.94      2.50 o
  -5   1   4       19.74       22.42      2.15 o
  -4   1   4       37.84       42.47      1.23 o
  -3   1   4        0.73       -0.43      0.49 o
  -2   1   4       80.81       84.14      1.09 o
  -1   1   4        5.28        4.11      0.48 o
   0   1   4      373.80      381.50      3.14 o
   1   1   4      308.34      303.01      2.77 o
   2   1   4      566.80      542.99      3.90 o
   3   1   4      128.95      125.66      2.18 o
   4   1   4        6.96        8.44      1.17 o
   5   1   4       22.93       23.47      1.61 o
   6   1   4        0.00       -1.12      1.12 o
   7   1   4        1.83        1.72      1.51 o
  -7   2   4        0.02       -0.09      1.74 o
  -6   2   4        0.18        1.06      1.61 o
  -5   2   4       24.74       29.53      1.96 o
  -4   2   4        3.52        4.09      0.69 o
  -3   2   4        0.07       -0.43      0.43 o
  -2   2   4       31.87       26.42      0.80 o
  -1   2   4      154.88      159.34      2.75 o
   0   2   4       48.63       47.85      0.89 o
   1   2   4      402.33      396.44      3.35 o
   2   2   4      325.66      318.32      2.73 o
   3   2   4       56.01       57.93      1.35 o
   4   2   4       24.19       25.17      1.20 o
   5   2   4       10.68       12.90      1.45 o
   6   2   4        1.25       -0.06      1.38 o
   7   2   4        2.74        2.15      1.66 o
  -7   3   4        1.18        1.96      3.97 o
  -6   3   4        3.65        2.89      1.70 o
  -5   3   4       24.01       25.05      1.86 o
  -4   3   4       10.71       10.07      0.88 o
  -3   3   4      314.57      280.50      4.01 o
  -2   3   4       15.34       15.54      0.72 o
  -1   3   4     1131.94     1193.51      9.72 o
   0   3   4        9.11       12.14      0.66 o
   1   3   4      278.01      295.60      2.77 o
   2   3   4       79.19       76.76      1.41 o
   3   3   4       53.70       52.82      1.27 o
   4   3   4        0.42        0.20      0.85 o
   5   3   4       27.19       28.42      2.30 o
   6   3   4        3.91        3.22      1.64 o
   7   3   4        2.54        5.27      4.59 o
  -7   4   4        0.60        0.05      1.90 o
  -6   4   4        0.16       -0.18      1.70 o
  -5   4   4       14.26       13.67      1.38 o
  -4   4   4      123.81      129.11      4.02 o
  -3   4   4        0.61       -0.63      0.63 o
  -2   4   4      388.93      422.09      4.67 o
  -1   4   4     1282.55     1305.63     10.73 o
   0   4   4      243.45      251.56      2.54 o
   1   4   4       96.63       97.27      1.58 o
   2   4   4      105.93       91.05      1.44 o
   3   4   4        1.72        1.24      0.77 o
   4   4   4       21.08       20.50      2.16 o
   5   4   4       25.93       28.49      2.01 o
   6   4   4        2.58        3.20      1.75 o
  -6   5   4        2.48        0.92      2.29 o
  -5   5   4        2.73        1.73      1.37 o
  -4   5   4        0.15       -0.91      0.91 o
  -3   5   4      138.28      142.87      2.38 o
  -2   5   4      100.14       94.23      1.89 o
  -1   5   4      173.96      182.98      3.69 o
   0   5   4        9.15       13.03      1.30 o
   1   5   4       38.86       37.68      1.17 o
   2   5   4       40.51       42.64      1.48 o
   3   5   4        0.35       -0.86      0.86 o
   4   5   4       24.54       24.49      2.24 o
   5   5   4       13.19       10.34      1.71 o
   6   5   4        2.04        0.88      1.79 o
  -6   6   4        5.43       10.26      2.91 o
  -5   6   4        5.23        4.93      1.82 o
  -4   6   4        2.06        0.29      1.53 o
  -3   6   4       73.48       75.09      2.06 o
  -2   6   4        2.26        1.21      0.90 o
  -1   6   4        0.16       -0.73      0.73 o
   0   6   4        0.08       -0.51      0.74 o
   1   6   4       29.00       28.26      1.27 o
   2   6   4        4.18        2.14      0.83 o
   3   6   4       45.40       50.27      2.13 o
   4   6   4       51.52       52.55      5.02 o
   5   6   4        0.01        0.35      1.53 o
   6   6   4       17.32       17.14      2.56 o
  -6   7   4        1.72        0.60      2.40 o
  -5   7   4        4.94        4.04      2.07 o
  -4   7   4        4.02        4.08      1.65 o
  -3   7   4        0.84       -0.73      1.27 o
  -2   7   4        2.46        2.28      0.99 o
  -1   7   4        1.75        2.06      0.90 o
   0   7   4        0.17       -0.92      0.92 o
   1   7   4       43.73       44.13      1.62 o
   2   7   4       17.53       18.03      1.58 o
   3   7   4       18.89       17.52      1.60 o
   4   7   4        0.73       -0.45      1.35 o
   5   7   4       27.37       25.09      2.41 o
  -6   8   4        0.01        1.20      2.95 o
  -5   8   4        0.09       -0.48      3.59 o
  -4   8   4       35.89       39.57      3.10 o
  -3   8   4       39.58       39.69      2.42 o
  -2   8   4       23.80       21.90      2.10 o
  -1   8   4        5.39        5.19      1.26 o
   0   8   4        8.76        8.24      1.37 o
   1   8   4       71.38       74.46      2.25 o
   2   8   4       13.20       14.71      1.55 o
   3   8   4       12.35       13.13      1.62 o
   4   8   4        7.93        8.70      1.83 o
   5   8   4        0.55        3.33      2.09 o
  -6   9   4        0.12        1.29      2.07 o
  -5   9   4        0.10       -1.91      1.91 o
  -4   9   4       30.00       21.66      3.64 o
  -3   9   4        9.41        7.32      2.25 o
  -2   9   4       41.26       38.82      2.61 o
  -1   9   4       23.70       21.88      2.25 o
   0   9   4       24.43       24.10      2.18 o
   1   9   4        8.01        7.07      1.57 o
   2   9   4        0.95        0.51      1.46 o
   3   9   4        0.43        1.57      1.62 o
   4   9   4        0.22       -0.45      2.16 o
  -5  10   4        0.18       -2.09      2.09 o
  -4  10   4        0.16       -1.98      1.98 o
  -3  10   4        1.24       -0.09      2.18 o
  -2  10   4        5.81        5.95      2.30 o
  -1  10   4        3.23        2.37      2.07 o
   0  10   4        8.38        9.75      1.83 o
   1  10   4        0.43       -1.59      1.59 o
   2  10   4        1.06        3.44      1.61 o
   3  10   4        0.31       -1.28      1.62 o
  -4  11   4        0.07        1.09      4.02 o
  -3  11   4        0.04       -2.89      2.89 o
  -2  11   4        0.00       -2.21      2.21 o
  -1  11   4       11.80       13.66      2.45 o
   0  11   4        3.03        2.92      2.17 o
   1  11   4        6.37        3.64      1.91 o
   2  11   4        1.62        2.03      1.72 o
  -3  12   4        1.78        0.45      4.41 o
  -2  12   4        1.19        2.68      2.71 o
  -1  12   4        0.07       -1.17      3.85 o
   0  12   4        0.66        1.13      2.30 o
   1  12   4        0.99        3.43      2.41 o
  -1 -13   5        0.15       -0.56      2.20 o
   0 -13   5        0.00       -2.75      2.75 o
   1 -13   5        4.04        2.72      2.83 o
   2 -13   5        5.46        9.71      2.47 o
   3 -13   5        0.07        2.81      6.20 o
  -3 -12   5        0.93        1.55      3.95 o
  -2 -12   5        1.33       -0.75      2.74 o
  -1 -12   5        1.58       -0.22      2.13 o
   0 -12   5        1.40        0.20      2.07 o
   1 -12   5        3.58        2.56      4.10 o
   2 -12   5        0.35       -0.44      2.35 o
   3 -12   5        1.36       -0.45      1.90 o
   4 -12   5        0.13        0.37      2.25 o
  -3 -11   5        7.87       15.08      3.50 o
  -2 -11   5        5.11        5.99      2.32 o
  -1 -11   5        0.20        0.17      1.98 o
   0 -11   5        0.60        0.29      1.69 o
   1 -11   5       15.28       17.62      2.35 o
   2 -11   5        0.00       -1.00      1.91 o
   3 -11   5        0.11       -1.75      1.85 o
   4 -11   5        0.19       -1.69      1.98 o
   5 -11   5        0.58        1.67      2.10 o
  -4 -10   5        0.26        1.86      3.26 o
  -3 -10   5        2.36        0.91      2.03 o
  -2 -10   5        7.45        6.68      1.91 o
  -1 -10   5       17.77       14.08      2.96 o
   0 -10   5        7.14        5.29      1.97 o
   1 -10   5        0.16       -1.18      1.46 o
   2 -10   5        4.08        5.53      1.87 o
   3 -10   5        2.24        2.67      1.65 o
   4 -10   5        1.60       -0.81      1.81 o
   5 -10   5        0.00        0.82      1.86 o
  -5  -9   5        0.15       -2.24      2.38 o
  -4  -9   5        1.16       -0.32      1.89 o
  -3  -9   5        3.96        2.29      1.95 o
  -2  -9   5        4.42        1.42      1.64 o
  -1  -9   5        8.38        3.73      1.42 o
   0  -9   5        0.84       -0.08      1.43 o
   1  -9   5        4.74        2.64      2.08 o
   2  -9   5       77.56       74.18      2.92 o
   3  -9   5        0.95       -1.49      1.49 o
   4  -9   5        1.51       -0.21      1.41 o
   5  -9   5        7.27        7.12      2.09 o
  -5  -8   5        0.89       -1.80      1.80 o
  -4  -8   5       19.96       20.56      1.91 o
  -3  -8   5       18.65       17.25      1.84 o
  -2  -8   5        0.24        0.88      1.33 o
  -1  -8   5        5.63        6.47      1.21 o
   0  -8   5       68.30       60.71      1.91 o
   1  -8   5        3.86        3.01      1.21 o
   2  -8   5       76.93       82.84      2.22 o
   3  -8   5        0.51        0.11      1.40 o
   4  -8   5       32.29       32.21      3.13 o
   5  -8   5        0.72       -1.24      1.96 o
  -6  -7   5        5.15        3.23      2.02 o
  -5  -7   5        0.54       -1.69      1.69 o
  -4  -7   5        0.74       -1.19      1.51 o
  -3  -7   5        3.05        3.88      1.30 o
  -2  -7   5        3.65        2.41      1.09 o
  -1  -7   5      171.24      170.52      2.70 o
   0  -7   5       15.16       16.88      1.13 o
   1  -7   5        8.18       10.98      1.10 o
   2  -7   5      180.93      173.19      2.97 o
   3  -7   5       11.77       11.41      1.55 o
   4  -7   5        3.81        1.43      1.44 o
   5  -7   5        2.05        3.51      1.95 o
  -6  -6   5        7.28        7.06      2.15 o
  -5  -6   5        0.00       -1.56      1.56 o
  -4  -6   5        4.20        2.02      1.12 o
  -3  -6   5        0.31        0.77      1.05 o
  -2  -6   5       33.43       39.25      1.35 o
  -1  -6   5       18.69       22.07      1.24 o
   0  -6   5       18.73       23.06      1.09 o
   1  -6   5       53.44       56.82      1.56 o
   2  -6   5      198.30      197.31      3.21 o
   3  -6   5       28.90       28.72      2.73 o
   4  -6   5        6.24        4.09      1.58 o
   7  -6   5        3.62        2.47      4.09 o
  -6  -5   5        0.24        1.91      1.75 o
  -5  -5   5       24.82       21.97      2.30 o
  -4  -5   5      117.57      132.44      2.38 o
  -3  -5   5      309.61      329.01      4.22 o
  -2  -5   5      118.79      118.95      1.88 o
  -1  -5   5        1.79        1.12      0.74 o
   0  -5   5        0.40        1.08      0.62 o
   1  -5   5      345.14      344.34      3.45 o
   2  -5   5      143.77      140.76      2.38 o
   3  -5   5       14.92       17.63      1.21 o
   4  -5   5        3.50        3.14      1.60 o
   5  -5   5        0.17       -2.72      2.73 o
   6  -5   5        1.75       -1.22      3.11 o
   7  -5   5        6.02       10.42      4.42 o
  -7  -4   5        3.98        3.20      1.93 o
  -6  -4   5        2.48        0.39      2.96 o
  -5  -4   5       97.68       97.37      3.46 o
  -4  -4   5        4.41        4.58      1.08 o
  -3  -4   5        3.80        2.86      0.70 o
  -2  -4   5       33.66       36.40      1.23 o
  -1  -4   5      186.25      177.49      2.01 o
   0  -4   5        1.42        1.12      0.58 o
   1  -4   5      627.42      596.45      4.94 o
   2  -4   5       72.21       74.90      1.52 o
   3  -4   5        6.14        7.39      0.88 o
   4  -4   5       10.21       11.71      1.81 o
   5  -4   5        4.27       -1.23      2.76 o
   6  -4   5        0.01       -1.18      3.30 o
   7  -4   5        0.54        2.41      4.03 o
  -7  -3   5        0.10        1.66      1.73 o
  -6  -3   5       17.74       12.39      1.93 o
  -5  -3   5       37.18       34.76      2.40 o
  -4  -3   5        3.06        0.68      0.92 o
  -3  -3   5        2.37        1.13      0.69 o
  -2  -3   5      109.43      105.68      2.13 o
  -1  -3   5       20.89       21.68      0.85 o
   0  -3   5       12.07       11.93      0.75 o
   1  -3   5     1066.74      986.48      7.63 o
   2  -3   5      156.23      139.48      2.03 o
   3  -3   5      124.35      128.96      2.43 o
   4  -3   5       81.84       85.94      3.13 o
   5  -3   5       15.17       17.44      1.88 o
   6  -3   5        0.34        3.71      3.34 o
   7  -3   5        0.11       -1.88      3.24 o
  -7  -2   5        2.57        3.35      2.47 o
  -6  -2   5        0.49        0.18      1.43 o
  -5  -2   5        0.58       -0.17      1.56 o
  -4  -2   5        2.77       -0.04      0.78 o
  -3  -2   5       80.03       82.85      1.40 o
  -2  -2   5      106.60      115.22      1.55 o
  -1  -2   5        0.43        0.45      0.49 o
   0  -2   5       34.59       29.64      0.82 o
   1  -2   5      334.95      340.15      3.03 o
   2  -2   5      245.62      273.93      2.75 o
   3  -2   5      404.89      406.26      4.95 o
   4  -2   5       45.74       44.88      1.95 o
   5  -2   5        0.00       -0.63      1.34 o
   6  -2   5        0.60        1.46      1.56 o
   7  -2   5        5.61        4.92      3.96 o
  -7  -1   5        0.35       -1.38      1.60 o
  -6  -1   5        7.06        6.18      1.86 o
  -5  -1   5        0.50        0.72      1.12 o
  -4  -1   5        0.12       -0.28      0.60 o
  -3  -1   5        3.90        3.14      0.62 o
  -2  -1   5       34.90       38.06      0.92 o
  -1  -1   5      262.69      249.93      2.46 o
   0  -1   5       93.36       97.12      1.25 o
   1  -1   5        5.56        6.87      0.50 o
   2  -1   5       97.29      103.66      1.48 o
   3  -1   5       21.72       23.50      1.32 o
   4  -1   5       33.09       30.05      1.50 o
   5  -1   5        3.57        4.58      1.25 o
   6  -1   5        2.12        5.71      1.79 o
   7  -1   5        4.05        4.68      4.04 o
  -7   0   5        0.03       -1.00      1.53 o
  -6   0   5        1.51        1.47      1.25 o
  -5   0   5        0.09        0.13      1.09 o
  -4   0   5        0.56        0.17      0.58 o
  -3   0   5        0.39       -0.31      0.65 o
  -2   0   5       28.17       29.02      0.77 o
  -1   0   5      615.02      606.85      4.99 o
   0   0   5       48.15       50.44      0.92 o
   1   0   5      283.22      270.86      2.58 o
   2   0   5      292.88      294.51      2.78 o
   3   0   5       18.26       22.21      1.05 o
   4   0   5       12.07       10.32      1.19 o
   5   0   5        8.95       10.13      1.44 o
   6   0   5        1.84        2.19      1.23 o
   7   0   5        1.25        0.90      2.15 o
  -7   1   5        0.40        1.46      1.54 o
  -6   1   5        0.03       -1.13      1.13 o
  -5   1   5        0.32        0.23      1.06 o
  -4   1   5       26.30       28.12      1.28 o
  -3   1   5        5.39        5.37      0.66 o
  -2   1   5      186.49      213.54      2.09 o
  -1   1   5        1.89        2.15      0.50 o
   0   1   5      156.41      145.29      1.64 o
   1   1   5     1227.80     1188.69      9.22 o
   2   1   5      157.15      145.01      1.59 o
   3   1   5       40.66       42.13      1.28 o
   4   1   5        2.70        2.53      0.92 o
   5   1   5       23.28       28.36      1.83 o
   6   1   5        3.30        1.84      1.38 o
   7   1   5        1.62        1.43      1.63 o
  -7   2   5        3.29        4.09      1.59 o
  -6   2   5        0.68        0.71      1.66 o
  -5   2   5        6.77        6.35      1.20 o
  -4   2   5       41.36       44.31      1.24 o
  -3   2   5        5.07        5.59      0.68 o
  -2   2   5       91.39       91.56      1.34 o
  -1   2   5       13.35       12.64      0.73 o
   0   2   5      763.65      825.29      6.31 o
   1   2   5      655.25      661.04      5.24 o
   2   2   5       12.28       12.86      0.74 o
   3   2   5        4.60        4.57      0.87 o
   4   2   5       37.77       37.84      1.76 o
   5   2   5       10.93       13.29      1.57 o
   6   2   5        4.50        4.50      1.62 o
   7   2   5        0.00       -0.16      4.25 o
  -7   3   5        0.58       -0.07      1.93 o
  -6   3   5        1.47        0.50      1.39 o
  -5   3   5        1.38       -0.08      1.09 o
  -4   3   5      185.58      198.24      3.10 o
  -3   3   5       94.47       94.49      1.64 o
  -2   3   5       47.63       52.06      1.21 o
  -1   3   5       97.47      113.10      1.70 o
   0   3   5      157.73      181.36      2.04 o
   1   3   5       95.70       86.38      1.41 o
   2   3   5       15.89       15.17      1.15 o
   3   3   5        6.48        4.41      0.86 o
   4   3   5        0.53       -0.99      0.99 o
   5   3   5        6.42        7.60      1.40 o
   6   3   5        8.30        3.12      1.77 o
  -7   4   5        0.00       -1.55      1.88 o
  -6   4   5       11.56       14.31      1.74 o
  -5   4   5       60.58       64.84      2.91 o
  -4   4   5      186.62      206.86      3.28 o
  -3   4   5      144.77      142.67      2.59 o
  -2   4   5       49.04       52.22      1.27 o
  -1   4   5      331.04      326.69      3.28 o
   0   4   5       30.23       37.08      1.10 o
   1   4   5       17.37       16.32      0.92 o
   2   4   5        4.15        3.84      0.73 o
   3   4   5        8.16        7.38      0.95 o
   4   4   5        1.39        0.31      1.23 o
   5   4   5       12.63       10.14      1.64 o
   6   4   5        0.07       -0.29      1.61 o
  -7   5   5        0.03        0.33      2.67 o
  -6   5   5        9.13        7.82      2.66 o
  -5   5   5        2.65        0.32      1.49 o
  -4   5   5      115.98      132.71      3.04 o
  -3   5   5       19.75       21.17      1.89 o
  -2   5   5      121.00      127.80      2.35 o
  -1   5   5       25.35       31.62      1.27 o
   0   5   5       86.33       88.29      1.82 o
   1   5   5       46.07       45.25      1.39 o
   2   5   5       67.66       68.64      1.74 o
   3   5   5        0.37       -0.95      0.95 o
   4   5   5        5.30        4.32      1.51 o
   5   5   5        4.00        3.48      1.60 o
   6   5   5        0.69        1.65      1.78 o
  -6   6   5        0.83       -1.44      1.44 o
  -5   6   5        0.73        0.09      1.33 o
  -4   6   5       47.54       43.65      3.35 o
  -3   6   5       62.29       68.88      2.13 o
  -2   6   5        3.27        0.54      0.95 o
  -1   6   5        7.28        8.96      1.01 o
   0   6   5       17.73       20.38      1.30 o
   1   6   5        1.83        0.78      0.96 o
   2   6   5      260.55      245.64      7.68 o
   3   6   5      143.78      146.23      3.23 o
   4   6   5       33.10       31.54      2.38 o
   5   6   5        7.90        9.13      1.87 o
  -6   7   5        0.75       -0.53      2.51 o
  -5   7   5        2.10        3.57      1.94 o
  -4   7   5        1.20       -1.37      2.54 o
  -3   7   5       18.86       19.37      1.94 o
  -2   7   5        1.44        1.28      1.09 o
  -1   7   5        8.98        6.83      1.24 o
   0   7   5       10.07       10.56      1.26 o
   1   7   5       14.62       16.20      1.37 o
   2   7   5       82.12       83.00      3.20 o
   3   7   5        6.72        8.86      1.47 o
   4   7   5       41.38       46.94      6.57 o
   5   7   5        0.13        0.53      1.80 o
  -6   8   5        0.01        3.94      2.20 o
  -5   8   5        0.03        2.06      2.12 o
  -4   8   5       17.67       17.23      2.62 o
  -3   8   5        1.80       -1.87      1.90 o
  -2   8   5       17.66       13.59      1.65 o
  -1   8   5        3.74        1.99      1.20 o
   0   8   5        0.08        0.39      1.39 o
   1   8   5       13.30       14.60      1.80 o
   2   8   5        6.50        6.16      1.64 o
   3   8   5        8.97       13.37      1.65 o
   4   8   5        0.40        0.14      1.53 o
   5   8   5        1.48        0.25      5.73 o
  -5   9   5        1.74       -1.30      2.11 o
  -4   9   5        2.66        2.72      2.14 o
  -3   9   5        5.47        5.10      2.17 o
  -2   9   5        1.72        1.01      1.62 o
  -1   9   5        2.08        2.22      1.54 o
   0   9   5       56.00       68.30      3.92 o
   1   9   5       19.65       15.73      1.99 o
   2   9   5        8.39        5.59      1.76 o
   3   9   5        0.01       -1.58      1.58 o
   4   9   5        7.86        8.06      3.22 o
  -5  10   5        0.01        0.92      3.96 o
  -4  10   5        0.08       -0.31      2.14 o
  -3  10   5        0.68       -2.23      2.23 o
  -2  10   5        9.84        8.41      2.69 o
  -1  10   5        7.97        7.49      1.79 o
   0  10   5        6.71        9.27      2.12 o
   1  10   5        7.68        8.93      3.08 o
   2  10   5        0.25        0.26      1.74 o
   3  10   5        7.99        8.99      2.34 o
  -4  11   5        1.80        5.83      2.71 o
  -3  11   5        0.17       -1.63      2.39 o
  -2  11   5        0.02       -0.07      2.35 o
  -1  11   5        0.14       -2.50      2.50 o
   0  11   5       18.96       15.68      2.59 o
   1  11   5       14.51       18.02      2.75 o
   2  11   5        8.39       10.71      2.27 o
  -3  12   5        0.49        1.59      3.26 o
  -2  12   5        0.55        0.71      4.11 o
  -1  12   5       10.08        6.03      4.83 o
   0  12   5        0.92       -2.22      2.88 o
   1  12   5        1.09        1.90      4.58 o
  -1 -13   6        5.01        4.82      2.76 o
   0 -13   6        3.32        0.82      3.79 o
   1 -13   6        3.06       -0.83      2.71 o
   2 -13   6        0.39       -0.19      2.22 o
   3 -13   6        4.39        5.70      4.24 o
  -2 -12   6        2.32        6.40      2.50 o
  -1 -12   6        1.62       -0.20      2.23 o
   0 -12   6        0.23       -1.98      1.98 o
   1 -12   6        0.16        1.64      2.04 o
   2 -12   6        0.40       -1.68      1.88 o
   3 -12   6        0.03        1.46      1.97 o
   4 -12   6        6.18        9.52      3.36 o
  -3 -11   6        0.07        0.73      2.17 o
  -2 -11   6        0.78        0.97      1.89 o
  -1 -11   6        1.37       -0.18      2.02 o
   0 -11   6        1.17        4.16      2.58 o
   1 -11   6        1.16        3.13      2.01 o
   2 -11   6        2.36        0.83      2.15 o
   3 -11   6        0.02       -2.07      2.15 o
   4 -11   6        1.21        0.57      4.17 o
   5 -11   6        2.54        6.93      3.38 o
  -4 -10   6        3.42        5.46      2.63 o
  -3 -10   6        0.43        1.32      2.11 o
  -2 -10   6        3.05        2.25      1.83 o
  -1 -10   6        0.55        1.39      1.71 o
   0 -10   6        0.07       -1.53      1.53 o
   1 -10   6       13.52       14.19      2.36 o
   2 -10   6        0.02       -0.37      1.70 o
   3 -10   6        4.28        4.23      1.71 o
   4 -10   6        1.38       -1.66      1.79 o
   5 -10   6        2.75        5.57      2.07 o
  -5  -9   6        3.36       -1.37      3.67 o
  -4  -9   6        6.10        4.24      3.11 o
  -3  -9   6        6.82        5.86      2.76 o
  -2  -9   6        2.22       -0.79      1.60 o
  -1  -9   6        1.88       -0.61      1.36 o
   0  -9   6       57.96       58.50      2.50 o
   1  -9   6        4.59        4.68      1.53 o
   2  -9   6       10.35       10.08      2.94 o
   3  -9   6       32.14       32.76      4.82 o
   4  -9   6        1.16        1.33      1.73 o
   5  -9   6        2.92        4.53      1.83 o
  -5  -8   6        0.65        0.99      2.02 o
  -4  -8   6        0.08       -0.68      1.53 o
  -3  -8   6        5.74        5.60      1.65 o
  -2  -8   6        1.27        3.44      1.38 o
  -1  -8   6        5.17        5.63      1.21 o
   0  -8   6        6.71        4.85      1.59 o
   1  -8   6        0.73        1.77      1.38 o
   2  -8   6        0.17        1.06      1.38 o
   3  -8   6       28.70       32.35      2.50 o
   4  -8   6       33.22       32.74      4.86 o
   5  -8   6        0.10        0.80      1.47 o
  -6  -7   6        0.12       -2.23      2.88 o
  -5  -7   6        0.30        1.40      1.84 o
  -4  -7   6        4.87        3.03      1.50 o
  -3  -7   6       40.02       41.59      3.38 o
  -2  -7   6       49.93       52.28      2.35 o
  -1  -7   6       22.96       22.38      1.40 o
   0  -7   6        9.28        9.30      1.05 o
   1  -7   6      125.95      120.33      2.64 o
   2  -7   6       30.24       30.93      1.64 o
   3  -7   6      219.68      221.79      5.72 o
   4  -7   6       19.65       18.81      3.18 o
   5  -7   6        5.54        2.72      1.92 o
  -6  -6   6        3.02        4.67      2.13 o
  -5  -6   6        1.04        3.34      2.34 o
  -4  -6   6       49.19       53.59      2.67 o
  -3  -6   6        8.71       12.46      1.28 o
  -2  -6   6       68.19       72.44      1.84 o
  -1  -6   6        0.03       -0.79      0.87 o
   0  -6   6       21.56       22.49      1.17 o
   1  -6   6      528.77      534.00      5.44 o
   2  -6   6       41.57       39.47      1.63 o
   3  -6   6        0.15       -0.23      1.58 o
   4  -6   6        7.89        7.47      1.29 o
  -6  -5   6       10.98        9.47      2.18 o
  -5  -5   6        0.27       -0.36      1.58 o
  -4  -5   6      131.87      139.33      2.80 o
  -3  -5   6      173.10      184.77      2.89 o
  -2  -5   6       78.19       79.27      1.63 o
  -1  -5   6       30.65       37.23      1.29 o
   0  -5   6      169.08      171.66      2.20 o
   1  -5   6        3.20        2.23      0.80 o
   2  -5   6      153.29      142.82      2.32 o
   3  -5   6       13.00       11.89      1.36 o
   4  -5   6        0.49        1.22      0.97 o
   5  -5   6       10.06       12.15      2.84 o
   6  -5   6        5.20        6.33      3.74 o
   7  -5   6        2.48        3.20      3.95 o
  -7  -4   6        9.44       17.68      4.76 o
  -6  -4   6        0.46       -0.20      2.03 o
  -5  -4   6        2.04        2.23      1.69 o
  -4  -4   6       28.52       30.84      1.60 o
  -3  -4   6       32.66       33.02      1.71 o
  -2  -4   6       14.83       18.00      0.99 o
  -1  -4   6       54.61       59.64      1.37 o
   0  -4   6      218.79      218.18      2.44 o
   1  -4   6       20.64       20.64      0.95 o
   2  -4   6      278.58      276.78      3.73 o
   3  -4   6        1.26        0.54      0.88 o
   4  -4   6       71.81       71.82      2.11 o
   5  -4   6        0.00       -1.95      3.37 o
   6  -4   6        5.03        6.35      3.95 o
   7  -4   6        1.47       -3.64      3.64 o
  -7  -3   6        8.26        7.00      3.08 o
  -6  -3   6        0.05        3.02      1.62 o
  -5  -3   6       39.37       42.04      2.59 o
  -4  -3   6       13.21        8.95      1.38 o
  -3  -3   6        0.00       -0.63      0.63 o
  -2  -3   6       65.28       59.99      1.29 o
  -1  -3   6       44.75       37.10      1.03 o
   0  -3   6        0.78        0.54      0.54 o
   1  -3   6       42.87       40.46      1.08 o
   2  -3   6       18.88       24.41      1.15 o
   3  -3   6        0.62        1.65      0.86 o
   4  -3   6       78.35       83.36      2.82 o
   5  -3   6        8.11        8.04      1.72 o
   6  -3   6        0.15        4.31      1.63 o
   7  -3   6        0.34       -1.78      3.75 o
  -7  -2   6        2.54        2.72      2.35 o
  -6  -2   6        0.12       -2.22      2.22 o
  -5  -2   6        0.68       -0.52      1.38 o
  -4  -2   6        0.03       -0.80      0.80 o
  -3  -2   6        3.56        4.19      0.70 o
  -2  -2   6       21.37       21.88      0.85 o
  -1  -2   6      140.46      146.90      1.76 o
   0  -2   6       76.79       79.73      1.31 o
   1  -2   6      671.40      678.39      5.56 o
   2  -2   6       15.09       17.75      1.04 o
   3  -2   6       55.13       51.53      1.40 o
   4  -2   6        1.86        1.44      0.99 o
   5  -2   6        0.78        1.59      1.02 o
   6  -2   6       10.69       11.99      3.06 o
   7  -2   6        0.54       -3.30      3.30 o
  -7  -1   6        2.26        1.23      1.84 o
  -6  -1   6        1.97        0.22      1.52 o
  -5  -1   6       10.55        9.69      1.51 o
  -4  -1   6       11.47       10.53      0.94 o
  -3  -1   6      129.71      131.65      1.81 o
  -2  -1   6      126.79      156.98      2.04 o
  -1  -1   6      307.93      321.56      3.10 o
   0  -1   6        5.15        6.01      0.62 o
   1  -1   6       46.22       44.46      1.06 o
   2  -1   6       49.98       38.56      2.24 o
   3  -1   6       11.40       12.06      1.01 o
   4  -1   6       13.81       17.48      1.40 o
   5  -1   6        0.25        1.60      1.06 o
   6  -1   6        1.19        1.97      1.74 o
   7  -1   6        0.41        0.39      1.99 o
  -7   0   6        0.93       -1.59      1.59 o
  -6   0   6        7.42        5.11      1.66 o
  -5   0   6       12.24       16.45      1.59 o
  -4   0   6        2.94        1.93      0.72 o
  -3   0   6       57.48       55.93      1.18 o
  -2   0   6       44.28       39.81      1.07 o
  -1   0   6       62.21       63.89      1.19 o
   0   0   6        0.02       -0.10      0.47 o
   1   0   6       45.45       48.03      1.02 o
   2   0   6      201.34      193.75      2.36 o
   3   0   6        0.84        0.10      0.65 o
   4   0   6       15.15       15.89      2.21 o
   5   0   6       18.63       18.89      1.58 o
   6   0   6        2.81        2.96      1.69 o
   7   0   6        2.70        4.49      2.26 o
  -7   1   6        0.14        0.54      2.65 o
  -6   1   6       14.25       16.92      1.91 o
  -5   1   6       12.40       14.02      1.52 o
  -4   1   6       45.40       44.87      1.44 o
  -3   1   6        1.63        1.04      0.67 o
  -2   1   6      113.92      108.98      1.65 o
  -1   1   6        9.25        8.18      0.66 o
   0   1   6      130.80      132.76      1.73 o
   1   1   6       34.72       33.54      0.88 o
   2   1   6      196.50      197.90      2.32 o
   3   1   6       50.52       49.65      1.46 o
   4   1   6       17.70       19.62      1.33 o
   5   1   6        0.80       -0.77      1.18 o
   6   1   6        3.87        4.34      1.59 o
   7   1   6        0.27        2.04      4.12 o
  -7   2   6        7.16        5.61      2.01 o
  -6   2   6        6.92        1.42      1.33 o
  -5   2   6        4.20        2.12      1.24 o
  -4   2   6        3.76        2.85      0.93 o
  -3   2   6        5.63        4.78      0.91 o
  -2   2   6        5.32        2.86      0.68 o
  -1   2   6      418.44      414.49      4.96 o
   0   2   6      110.01      112.88      1.65 o
   1   2   6       93.26       99.04      1.63 o
   2   2   6      276.74      271.71      3.12 o
   3   2   6        0.22        0.03      0.82 o
   4   2   6        2.20       -0.66      1.34 o
   5   2   6        1.60        1.36      1.44 o
   6   2   6        0.04        1.04      1.49 o
  -7   3   6        1.73        0.30      1.62 o
  -6   3   6        8.12        9.33      1.57 o
  -5   3   6        6.01        7.99      1.44 o
  -4   3   6       48.42       55.95      1.60 o
  -3   3   6        0.00        0.96      0.77 o
  -2   3   6      194.49      194.98      2.29 o
  -1   3   6        0.19       -0.49      0.55 o
   0   3   6       74.00       76.36      1.53 o
   1   3   6        0.07       -0.62      0.62 o
   2   3   6        0.05       -0.68      0.68 o
   3   3   6       80.61       81.52      1.64 o
   4   3   6        1.84        1.21      1.23 o
   5   3   6       19.09       21.39      1.87 o
   6   3   6        0.48        0.28      1.86 o
  -7   4   6        1.33        0.84      2.05 o
  -6   4   6        2.30       -0.17      1.79 o
  -5   4   6       54.94       60.62      3.30 o
  -4   4   6       99.15       99.24      2.66 o
  -3   4   6      417.29      425.49      4.63 o
  -2   4   6      201.98      199.84      2.59 o
  -1   4   6        0.03       -0.32      0.55 o
   0   4   6       31.05       37.51      1.27 o
   1   4   6       33.20       36.50      1.25 o
   2   4   6      123.25      119.12      1.99 o
   3   4   6       49.60       49.90      1.65 o
   4   4   6       28.59       31.47      2.12 o
   5   4   6        0.38        1.27      1.37 o
   6   4   6        0.42       -0.62      1.72 o
  -7   5   6        0.31       -2.83      2.83 o
  -6   5   6        0.22       -2.15      2.62 o
  -5   5   6       18.28       15.20      3.61 o
  -4   5   6        0.52       -1.21      1.62 o
  -3   5   6        8.71        1.43      1.10 o
  -2   5   6       38.41       38.55      1.51 o
  -1   5   6       42.34       39.04      1.38 o
   0   5   6        1.73        1.69      0.84 o
   1   5   6       19.74       21.13      1.24 o
   2   5   6        6.11        5.58      1.15 o
   3   5   6        4.82        2.16      1.14 o
   4   5   6       20.59       16.20      1.88 o
   5   5   6        2.17        4.52      1.70 o
   6   5   6        2.08        5.70      4.86 o
  -6   6   6        4.33        2.05      2.84 o
  -5   6   6        0.82       -1.48      1.52 o
  -4   6   6       25.33       26.15      2.96 o
  -3   6   6        6.07        5.27      1.62 o
  -2   6   6        4.98        3.80      1.21 o
  -1   6   6       20.79       21.61      1.39 o
   0   6   6       53.61       52.56      1.83 o
   1   6   6      103.63       89.80      2.10 o
   2   6   6      118.35      123.46      4.12 o
   3   6   6       31.45       30.96      3.09 o
   4   6   6        4.31        7.10      1.72 o
   5   6   6        6.02        6.74      1.89 o
  -6   7   6        0.06        1.96      2.18 o
  -5   7   6        0.14       -0.34      2.39 o
  -4   7   6        1.32       -1.45      2.35 o
  -3   7   6        0.80       -1.45      1.45 o
  -2   7   6        0.02       -1.16      1.16 o
  -1   7   6        0.66       -1.10      1.10 o
   0   7   6       21.85       20.70      2.13 o
   1   7   6       10.93        7.78      1.39 o
   2   7   6       10.75       10.07      1.55 o
   3   7   6        4.26        5.78      1.96 o
   4   7   6        7.46        6.32      1.54 o
   5   7   6        0.01        0.70      2.19 o
  -6   8   6        3.26        6.09      3.53 o
  -5   8   6        0.01       -0.66      2.17 o
  -4   8   6        0.16        1.14      3.91 o
  -3   8   6        4.08        5.17      2.91 o
  -2   8   6        3.46        3.64      1.51 o
  -1   8   6       39.40       36.68      1.98 o
   0   8   6       21.93       21.64      1.76 o
   1   8   6       28.04       22.81      2.13 o
   2   8   6        4.56        3.23      1.61 o
   3   8   6        1.28        2.41      1.61 o
   4   8   6        4.44        5.68      1.82 o
  -5   9   6        0.48        1.76      2.50 o
  -4   9   6        0.67        0.70      2.30 o
  -3   9   6        4.23        4.08      2.28 o
  -2   9   6        0.32       -1.61      1.61 o
  -1   9   6        0.96       -0.17      1.47 o
   0   9   6        6.16        5.55      1.72 o
   1   9   6       11.74       12.55      1.93 o
   2   9   6       10.23       13.38      2.37 o
   3   9   6        3.99        3.72      2.00 o
  -4  10   6        2.22        3.66      2.49 o
  -3  10   6        6.35        3.79      2.43 o
  -2  10   6        3.91        0.86      2.38 o
  -1  10   6        0.20        0.93      1.89 o
   0  10   6        0.13       -0.06      1.92 o
   1  10   6        5.90        2.62      1.80 o
   2  10   6        0.51        1.80      1.87 o
  -3  11   6        0.01        0.19      2.72 o
  -2  11   6        6.05       11.48      3.00 o
  -1  11   6        2.41        2.68      2.98 o
   0  11   6       21.93       21.84      2.83 o
   1  11   6       31.75       38.83      7.24 o
  -1  12   6        0.52        8.16      4.94 o
  -1 -13   7        0.36        4.72      4.24 o
   0 -13   7        0.12        2.92      3.74 o
   1 -13   7        1.34        0.73      3.12 o
   2 -13   7        6.06        6.13      2.86 o
  -2 -12   7        0.05       -1.95      2.32 o
  -1 -12   7        0.62        1.74      2.20 o
   0 -12   7        3.37        6.17      2.97 o
   1 -12   7        0.00        0.18      2.02 o
   2 -12   7        1.92        0.06      2.25 o
   3 -12   7        1.74       -0.61      1.96 o
  -3 -11   7        0.21        0.71      3.94 o
  -2 -11   7        0.95        1.55      1.99 o
  -1 -11   7        1.58       -2.79      2.79 o
   0 -11   7        2.54        0.95      1.98 o
   1 -11   7        4.90        2.84      1.99 o
   2 -11   7        0.09       -0.01      1.81 o
   3 -11   7        2.73        1.61      1.79 o
   4 -11   7        1.61        4.37      2.25 o
  -4 -10   7        2.10        4.26      2.65 o
  -3 -10   7        9.86       16.71      2.72 o
  -2 -10   7        0.03       -1.51      1.74 o
  -1 -10   7        4.28        4.37      1.85 o
   0 -10   7       31.40       28.83      2.34 o
   1 -10   7        0.18        0.28      1.77 o
   2 -10   7        0.70        1.03      1.79 o
   3 -10   7        1.80       -0.99      1.65 o
   4 -10   7        1.85       -0.79      1.98 o
   5 -10   7        0.15       -0.12      1.58 o
  -5  -9   7        7.04       -2.11      4.39 o
  -4  -9   7        7.63       10.27      3.19 o
  -3  -9   7        3.62        2.00      2.08 o
  -2  -9   7        0.51       -0.59      1.66 o
  -1  -9   7        6.02        3.57      2.10 o
   0  -9   7        3.04        4.67      1.52 o
   1  -9   7       19.55       23.42      2.20 o
   2  -9   7       26.61       32.60      2.65 o
   3  -9   7        2.79        1.90      1.64 o
   4  -9   7        3.47        3.88      3.64 o
   5  -9   7        0.27       -1.54      2.87 o
  -5  -8   7        2.61        1.16      2.53 o
  -4  -8   7        7.44        6.36      2.28 o
  -3  -8   7       20.59       24.38      2.86 o
  -2  -8   7        0.68       -0.01      1.56 o
  -1  -8   7       13.58       12.72      1.62 o
   0  -8   7       65.20       64.63      2.30 o
   1  -8   7       59.58       55.62      2.38 o
   2  -8   7       55.07       56.30      3.19 o
   3  -8   7       88.37       89.75      3.00 o
   4  -8   7        5.50        3.44      1.64 o
   5  -8   7        0.02       -1.40      1.40 o
   6  -8   7        0.06        5.43      2.30 o
  -6  -7   7        0.95        6.14      4.59 o
  -5  -7   7        0.00        1.22      1.99 o
  -4  -7   7        0.44       -0.33      1.48 o
  -3  -7   7       60.57       67.49      3.04 o
  -2  -7   7        9.87       10.76      1.58 o
  -1  -7   7        1.44        0.79      1.10 o
   0  -7   7      156.36      147.59      2.56 o
   1  -7   7        1.82        1.90      1.11 o
   2  -7   7      451.01      481.99      6.24 o
   3  -7   7       83.21       72.14      2.44 o
   4  -7   7       71.20       83.11      3.65 o
   5  -7   7        0.36        4.81      1.80 o
  -6  -6   7        0.09        3.30      2.12 o
  -5  -6   7        1.94        4.19      3.48 o
  -4  -6   7        1.71        3.10      1.49 o
  -3  -6   7       75.91       82.98      2.31 o
  -2  -6   7       24.23       27.81      1.67 o
  -1  -6   7       85.50       73.62      1.76 o
   0  -6   7       99.47       92.96      1.78 o
   1  -6   7       19.13       18.26      1.13 o
   2  -6   7        0.07       -0.89      0.89 o
   3  -6   7       16.84       15.06      1.73 o
   4  -6   7        2.25        0.63      1.66 o
   5  -6   7        1.70       -1.86      1.86 o
  -6  -5   7       15.74       12.96      4.22 o
  -5  -5   7        6.47        5.30      2.64 o
  -4  -5   7        7.58        6.90      1.36 o
  -3  -5   7        7.63        8.62      1.14 o
  -2  -5   7       37.32       36.84      1.65 o
  -1  -5   7        4.43        3.65      0.94 o
   0  -5   7        0.00       -0.75      0.75 o
   1  -5   7       20.66       20.89      1.18 o
   2  -5   7       73.96       71.01      2.40 o
   3  -5   7       21.43       22.25      1.72 o
   4  -5   7        3.39        2.47      1.20 o
   5  -5   7        0.00        0.68      1.31 o
   6  -5   7        0.61        1.21      2.38 o
  -6  -4   7       15.03       11.67      2.11 o
  -5  -4   7        0.03        3.69      1.64 o
  -4  -4   7       27.75       28.41      1.63 o
  -3  -4   7       28.80       32.76      1.63 o
  -2  -4   7       24.11       29.24      1.19 o
  -1  -4   7      204.94      189.19      2.56 o
   0  -4   7       33.81       40.56      1.31 o
   1  -4   7      170.87      176.18      3.14 o
   2  -4   7       56.16       55.70      1.72 o
   3  -4   7        7.53        6.77      1.16 o
   4  -4   7        0.01       -0.27      1.00 o
   5  -4   7       23.06       29.60      2.80 o
   6  -4   7        0.00       -0.81      1.59 o
  -7  -3   7       10.14        5.06      4.21 o
  -6  -3   7        5.38        1.66      1.69 o
  -5  -3   7       10.27        6.67      1.76 o
  -4  -3   7        4.19        3.74      1.27 o
  -3  -3   7        6.28        5.08      0.83 o
  -2  -3   7        0.44        0.22      0.62 o
  -1  -3   7      155.48      147.23      2.11 o
   0  -3   7      185.59      195.08      2.47 o
   1  -3   7      168.34      152.06      2.21 o
   2  -3   7       14.50       19.08      1.24 o
   3  -3   7        1.47        0.86      0.87 o
   4  -3   7       22.98       30.09      2.58 o
   5  -3   7        7.95       11.10      1.73 o
   6  -3   7        6.73        9.29      3.88 o
   7  -3   7        0.76       -3.57      3.57 o
  -7  -2   7        0.01       -1.96      1.96 o
  -6  -2   7        0.06        0.72      1.54 o
  -5  -2   7        5.38        7.45      1.91 o
  -4  -2   7        7.20        5.74      1.04 o
  -3  -2   7        0.43        2.45      0.71 o
  -2  -2   7       27.77       33.24      1.14 o
  -1  -2   7        0.39       -0.44      0.61 o
   0  -2   7       62.47       60.93      1.26 o
   1  -2   7       10.71       12.26      0.88 o
   2  -2   7        0.01       -0.78      0.78 o
   3  -2   7        0.97        0.82      0.68 o
   4  -2   7       13.94       16.04      1.44 o
   5  -2   7        5.05        4.83      1.23 o
   6  -2   7        1.04       -1.36      1.36 o
   7  -2   7        5.78        3.30      4.20 o
  -7  -1   7        0.01       -1.71      1.71 o
  -6  -1   7        3.68        2.10      1.65 o
  -5  -1   7        0.26        1.34      1.54 o
  -4  -1   7       60.31       55.23      1.79 o
  -3  -1   7       17.97       19.04      0.97 o
  -2  -1   7       76.48       86.65      1.52 o
  -1  -1   7       44.96       46.82      1.17 o
   0  -1   7        1.26        1.20      0.57 o
   1  -1   7       72.13       69.53      1.59 o
   2  -1   7       33.37       30.91      1.10 o
   3  -1   7       11.72       13.47      1.08 o
   4  -1   7        0.87        0.49      1.05 o
   5  -1   7       12.01       17.61      2.52 o
   6  -1   7        1.29        1.49      1.42 o
  -7   0   7        2.36        3.24      1.91 o
  -6   0   7        0.35        2.11      1.62 o
  -5   0   7       29.14       30.56      2.26 o
  -4   0   7       30.60       33.37      1.45 o
  -3   0   7       32.72       31.08      1.06 o
  -2   0   7       37.63       37.25      1.12 o
  -1   0   7        0.95        0.95      0.61 o
   0   0   7      160.60      152.84      1.98 o
   1   0   7      358.41      340.55      3.56 o
   2   0   7        4.24        6.25      0.80 o
   3   0   7        5.60        6.93      0.92 o
   4   0   7        6.63        5.54      1.12 o
   5   0   7        3.08        2.04      2.09 o
   6   0   7        3.46        2.77      1.59 o
  -7   1   7        2.56        3.85      1.93 o
  -6   1   7        0.62        0.37      1.52 o
  -5   1   7        7.96        7.13      1.58 o
  -4   1   7       13.98       22.15      1.72 o
  -3   1   7        0.89        0.17      0.65 o
  -2   1   7        9.03        8.87      0.77 o
  -1   1   7      103.50      101.80      1.63 o
   0   1   7       20.98       25.83      1.00 o
   1   1   7        4.07        2.63      0.65 o
   2   1   7      101.20      105.85      1.73 o
   3   1   7       36.39       34.19      1.54 o
   4   1   7       55.62       54.28      2.01 o
   5   1   7        2.65        3.40      1.54 o
   6   1   7        2.12        3.71      1.71 o
  -7   2   7        0.02       -0.78      1.71 o
  -6   2   7        1.87        2.62      1.59 o
  -5   2   7        8.13        8.41      2.23 o
  -4   2   7        0.26        0.82      0.96 o
  -3   2   7       26.80       25.22      1.08 o
  -2   2   7        0.02        0.14      0.62 o
  -1   2   7       87.51       92.20      1.58 o
   0   2   7       54.34       56.77      1.37 o
   1   2   7      220.52      220.39      2.63 o
   2   2   7        2.00        0.76      0.68 o
   3   2   7      214.02      206.57      3.12 o
   4   2   7       29.52       31.65      2.00 o
   5   2   7        0.03        0.62      1.45 o
   6   2   7        3.15        4.03      1.74 o
  -7   3   7        7.21        5.42      2.02 o
  -6   3   7        3.99        1.98      1.99 o
  -5   3   7       31.26       30.19      2.72 o
  -4   3   7        0.03        0.59      1.35 o
  -3   3   7      173.46      192.59      2.77 o
  -2   3   7       31.87       35.08      1.24 o
  -1   3   7        6.46        6.07      0.79 o
   0   3   7        2.11        1.86      0.76 o
   1   3   7        2.98        0.53      0.76 o
   2   3   7       19.24       20.20      1.23 o
   3   3   7        2.51        0.38      0.96 o
   4   3   7        5.76        7.07      1.51 o
   5   3   7        0.06        1.96      1.36 o
   6   3   7        0.75        0.98      1.71 o
  -6   4   7        7.01        3.27      2.06 o
  -5   4   7       10.90        7.28      3.42 o
  -4   4   7      181.46      179.85      5.35 o
  -3   4   7      179.56      186.38      2.81 o
  -2   4   7        4.81        3.88      0.78 o
  -1   4   7       72.70       75.16      1.59 o
   0   4   7       98.08      102.58      2.04 o
   1   4   7       29.36       31.13      2.06 o
   2   4   7       57.30       55.27      1.95 o
   3   4   7      100.38      101.02      2.21 o
   4   4   7        3.06        1.78      1.77 o
   5   4   7        4.40        3.88      1.84 o
   6   4   7        0.27        0.44      4.33 o
  -6   5   7        1.64        0.05      2.12 o
  -5   5   7        8.56        2.97      2.09 o
  -4   5   7        1.49        0.12      1.94 o
  -3   5   7        8.12        7.91      1.55 o
  -2   5   7        3.98        2.28      1.00 o
  -1   5   7       25.98       25.48      1.35 o
   0   5   7       22.02       21.74      1.33 o
   1   5   7       10.51       11.29      1.17 o
   2   5   7       62.00       49.69      2.19 o
   3   5   7       72.66       77.33      2.29 o
   4   5   7        5.68        4.60      1.56 o
   5   5   7        3.72        6.94      1.79 o
  -6   6   7        0.00       -2.08      2.08 o
  -5   6   7        4.87        5.39      1.89 o
  -4   6   7        0.05       -1.34      1.55 o
  -3   6   7        0.08       -1.57      1.57 o
  -2   6   7        8.98        8.46      1.36 o
  -1   6   7        9.82       12.08      1.55 o
   0   6   7        0.15       -0.92      0.92 o
   1   6   7        1.65        0.16      1.21 o
   2   6   7        5.83        5.05      1.36 o
   3   6   7        1.03       -0.08      1.26 o
   4   6   7       25.24       25.72      2.33 o
   5   6   7        5.89        6.25      2.18 o
  -6   7   7        1.01        4.09      2.65 o
  -5   7   7        0.18        1.20      2.19 o
  -4   7   7        2.58        3.26      2.48 o
  -3   7   7        6.60       -1.48      2.10 o
  -2   7   7        0.14       -1.31      1.31 o
  -1   7   7       10.61        3.59      1.33 o
   0   7   7        2.22        0.84      1.26 o
   1   7   7       26.02       23.55      2.45 o
   2   7   7        0.31       -0.17      1.36 o
   3   7   7       20.00       19.09      1.89 o
   4   7   7        2.90        0.70      1.76 o
  -5   8   7        1.15       -2.17      2.17 o
  -4   8   7        1.44       -2.17      2.17 o
  -3   8   7        0.02        0.35      2.26 o
  -2   8   7        6.05        4.30      1.53 o
  -1   8   7        6.15        2.25      1.83 o
   0   8   7        0.82       -1.07      1.88 o
   1   8   7        0.17       -1.43      1.43 o
   2   8   7        0.35       -0.98      1.53 o
   3   8   7        7.63        3.08      2.80 o
   4   8   7        1.84        2.66      2.79 o
  -5   9   7        0.00        3.30      2.66 o
  -4   9   7        0.57       -0.31      4.09 o
  -3   9   7        0.68        1.01      2.36 o
  -2   9   7       11.30       12.35      4.18 o
  -1   9   7        0.47       -1.38      1.72 o
   0   9   7        0.03       -0.74      1.58 o
   1   9   7       21.37       22.79      2.27 o
   2   9   7        0.79        1.40      1.72 o
   3   9   7        0.32        2.95      2.29 o
  -4  10   7        2.06        3.62      5.23 o
  -3  10   7        1.42        1.83      2.65 o
  -2  10   7        4.86        2.95      3.07 o
  -1  10   7        2.00        1.29      1.96 o
   0  10   7        0.55       -0.46      1.95 o
   1  10   7        5.01        6.65      2.02 o
   2  10   7        0.43        1.19      1.90 o
  -3  11   7        6.51        1.66      3.01 o
  -2  11   7        1.54       -1.59      3.87 o
  -1  11   7       10.08        6.28      4.66 o
   0  11   7        9.43       13.49      2.58 o
   1  11   7        3.51        6.29      3.56 o
   1 -13   8        0.59        3.90      3.68 o
  -2 -12   8        0.00       -1.34      2.61 o
  -1 -12   8        0.64       -0.58      2.26 o
   0 -12   8        0.55       -1.65      2.73 o
   1 -12   8        9.32       11.92      4.49 o
   2 -12   8        0.00       -0.06      2.00 o
   3 -12   8        2.06        4.39      2.18 o
  -3 -11   8        0.22        3.49      2.71 o
  -2 -11   8        0.47       -2.04      2.04 o
  -1 -11   8        0.00       -1.38      2.74 o
   0 -11   8        9.89        9.12      2.37 o
   1 -11   8        4.66        1.91      2.03 o
   2 -11   8        0.73        2.05      2.00 o
   3 -11   8        0.03       -2.24      2.24 o
   4 -11   8        0.18        1.68      2.36 o
  -4 -10   8        6.99       17.00      4.80 o
  -3 -10   8        0.36        0.49      2.22 o
  -2 -10   8        5.69        7.79      2.10 o
  -1 -10   8        1.67        0.59      1.76 o
   0 -10   8        0.00        1.06      1.54 o
   1 -10   8       10.52       11.71      2.13 o
   2 -10   8        0.28        0.28      2.54 o
   3 -10   8        1.91        0.59      1.80 o
   4 -10   8        1.97        0.17      1.72 o
  -4  -9   8        0.33        5.41      3.77 o
  -3  -9   8        0.04       -0.32      1.98 o
  -2  -9   8        1.12        1.02      1.77 o
  -1  -9   8        4.18        3.13      1.76 o
   0  -9   8        0.40       -0.85      1.42 o
   1  -9   8        2.23        2.58      1.59 o
   2  -9   8        7.09        4.20      1.82 o
   3  -9   8       41.30       41.74      4.60 o
   4  -9   8        2.72       -1.23      1.76 o
   5  -9   8        0.74        1.25      1.99 o
  -5  -8   8        1.88        4.13      2.85 o
  -4  -8   8        0.46        0.52      2.16 o
  -3  -8   8        2.19        1.27      1.92 o
  -2  -8   8       18.02       20.51      2.19 o
  -1  -8   8       53.65       52.08      2.15 o
   0  -8   8       14.91       16.79      1.57 o
   1  -8   8      211.66      214.07      3.49 o
   2  -8   8       15.27       11.80      1.93 o
   3  -8   8       14.78       17.59      1.75 o
   4  -8   8        0.93       -1.29      1.65 o
   5  -8   8        1.57        3.58      1.72 o
  -5  -7   8        4.95        5.02      2.22 o
  -4  -7   8        2.86        2.95      1.83 o
  -3  -7   8        5.96        4.95      1.68 o
  -2  -7   8       94.84      100.58      2.82 o
  -1  -7   8       50.20       51.95      2.24 o
   0  -7   8      203.84      192.22      3.35 o
   1  -7   8      116.62      117.48      2.54 o
   2  -7   8        3.08        2.08      1.74 o
   3  -7   8       29.84       32.61      2.25 o
   4  -7   8       26.30       26.42      2.41 o
   5  -7   8        1.22        2.56      1.53 o
   6  -7   8        0.23        3.00      2.48 o
  -6  -6   8        4.13        2.93      2.38 o
  -5  -6   8        2.10        3.09      1.97 o
  -4  -6   8       15.01       13.28      1.78 o
  -3  -6   8        3.97        1.87      1.52 o
  -2  -6   8      391.29      394.13      5.77 o
  -1  -6   8       22.51       23.15      1.47 o
   0  -6   8      314.86      294.78      3.80 o
   1  -6   8        1.29        1.24      1.01 o
   2  -6   8       41.92       40.29      1.93 o
   3  -6   8       39.78       42.55      2.09 o
   4  -6   8        8.67        6.97      1.61 o
   5  -6   8        2.83        1.98      2.48 o
   6  -6   8       12.42       11.11      2.77 o
  -6  -5   8        0.65        1.18      2.38 o
  -5  -5   8        2.14        3.86      1.98 o
  -4  -5   8       25.98       30.90      2.46 o
  -3  -5   8       65.57       65.31      2.37 o
  -2  -5   8        4.89        7.29      1.22 o
  -1  -5   8       30.38       33.55      1.65 o
   0  -5   8      183.33      171.34      2.52 o
   1  -5   8       71.43       74.34      1.90 o
   2  -5   8       65.13       56.00      2.00 o
   3  -5   8        2.03       -0.13      1.12 o
   4  -5   8        0.06       -1.20      1.20 o
   5  -5   8        1.05        2.78      1.32 o
   6  -5   8        9.48       11.92      2.33 o
  -6  -4   8        3.38        0.55      3.52 o
  -5  -4   8        2.04        2.60      1.70 o
  -4  -4   8       12.02       14.02      1.98 o
  -3  -4   8        0.15       -1.16      1.16 o
  -2  -4   8      157.00      154.45      2.60 o
  -1  -4   8        0.91       -0.46      0.88 o
   0  -4   8        0.01       -0.71      0.75 o
   1  -4   8       17.62       22.86      1.31 o
   2  -4   8        0.51       -0.01      0.91 o
   3  -4   8       21.12       30.48      1.74 o
   4  -4   8       17.06       21.55      1.70 o
   5  -4   8        3.72        3.35      1.35 o
   6  -4   8        3.67        0.35      1.88 o
  -6  -3   8        0.20       -1.21      2.15 o
  -5  -3   8        3.33        4.42      1.75 o
  -4  -3   8        1.18       -0.06      1.09 o
  -3  -3   8       40.79       45.78      1.52 o
  -2  -3   8        0.48        0.58      0.81 o
  -1  -3   8       10.16        7.64      0.98 o
   0  -3   8        1.62        1.02      0.74 o
   1  -3   8       30.29       28.01      1.34 o
   2  -3   8       24.97       32.58      1.57 o
   3  -3   8       45.11       49.57      1.79 o
   4  -3   8        6.06        5.69      1.29 o
   5  -3   8       25.22       32.34      1.90 o
   6  -3   8        7.27        2.91      2.02 o
  -6  -2   8        2.23       -1.57      1.67 o
  -5  -2   8        8.12        9.11      1.92 o
  -4  -2   8       25.73       26.58      1.78 o
  -3  -2   8        1.11       -0.74      0.74 o
  -2  -2   8       30.01       32.27      1.22 o
  -1  -2   8       17.82       16.66      1.01 o
   0  -2   8       14.79       15.25      0.97 o
   1  -2   8       70.17       68.79      1.70 o
   2  -2   8        4.35        5.28      0.94 o
   3  -2   8       22.09       27.68      1.56 o
   4  -2   8       13.21       12.38      1.45 o
   5  -2   8       12.58       11.65      1.76 o
   6  -2   8        6.68        8.48      1.76 o
  -7  -1   8        2.89        1.78      4.12 o
  -6  -1   8        0.48       -0.07      1.58 o
  -5  -1   8       42.73       43.71      2.59 o
  -4  -1   8        3.67        4.52      1.35 o
  -3  -1   8       16.14       16.80      1.05 o
  -2  -1   8        1.04       -0.27      0.72 o
  -1  -1   8        2.27        0.84      0.72 o
   0  -1   8      102.35       99.40      1.77 o
   1  -1   8        9.13       10.97      0.89 o
   2  -1   8        0.10       -0.15      0.71 o
   3  -1   8        3.80        2.77      0.94 o
   4  -1   8       12.27       13.17      1.53 o
   5  -1   8        1.29        0.04      1.31 o
   6  -1   8        0.02       -1.14      1.44 o
  -7   0   8        0.24        2.83      4.11 o
  -6   0   8        8.94        5.38      1.82 o
  -5   0   8       13.67        9.65      1.81 o
  -4   0   8        2.12        1.78      1.21 o
  -3   0   8        7.16        5.43      0.80 o
  -2   0   8       33.75       37.54      1.24 o
  -1   0   8       28.43       34.33      1.61 o
   0   0   8       34.13       35.54      1.24 o
   1   0   8      137.01      127.87      2.02 o
   2   0   8        4.95        4.68      0.89 o
   3   0   8        3.38        3.35      0.94 o
   4   0   8        4.12        3.27      1.25 o
   5   0   8        4.93        6.37      1.63 o
   6   0   8        0.20       -0.66      1.69 o
  -7   1   8        2.96        3.20      4.05 o
  -6   1   8        0.02       -0.07      1.68 o
  -5   1   8        1.27       -1.34      1.48 o
  -4   1   8       22.09       17.17      1.60 o
  -3   1   8       23.79       27.14      1.21 o
  -2   1   8       57.75       56.73      1.35 o
  -1   1   8       55.13       51.95      1.31 o
   0   1   8       32.69       34.68      1.34 o
   1   1   8      345.78      331.95      3.49 o
   2   1   8       60.08       54.93      1.61 o
   3   1   8      340.83      331.58      4.93 o
   4   1   8        1.65        1.40      1.30 o
   5   1   8        0.02        2.70      1.44 o
   6   1   8        0.00        2.03      2.77 o
  -7   2   8        2.23       -1.63      3.73 o
  -6   2   8        0.61        2.29      1.72 o
  -5   2   8        0.26        1.33      1.80 o
  -4   2   8       24.70       28.30      2.13 o
  -3   2   8       93.92       98.10      1.85 o
  -2   2   8       59.70       58.55      1.40 o
  -1   2   8       17.67       17.96      1.02 o
   0   2   8       35.86       36.09      1.93 o
   1   2   8       13.73       15.54      0.97 o
   2   2   8      462.22      427.61      5.94 o
   3   2   8       65.60       64.88      1.94 o
   4   2   8        0.22        0.63      1.29 o
   5   2   8        0.34        1.15      1.31 o
   6   2   8        2.72        3.44      1.82 o
  -6   3   8        1.72        2.59      2.10 o
  -5   3   8        3.85        1.36      1.96 o
  -4   3   8       12.52       17.86      2.44 o
  -3   3   8       73.51       83.93      2.08 o
  -2   3   8       65.23       67.97      1.63 o
  -1   3   8       21.30       22.38      1.12 o
   0   3   8        7.64        9.67      1.00 o
   1   3   8       47.57       50.18      1.67 o
   2   3   8       38.21       39.47      1.69 o
   3   3   8        7.82        6.24      1.13 o
   4   3   8       30.22       23.03      2.01 o
   5   3   8        0.51       -1.42      1.42 o
  -6   4   8        9.29       12.13      2.63 o
  -5   4   8       26.31       28.02      4.05 o
  -4   4   8        9.41        5.60      2.35 o
  -3   4   8       12.04       13.02      1.63 o
  -2   4   8        0.20       -0.93      0.93 o
  -1   4   8        0.43       -0.82      0.82 o
   0   4   8      135.40      127.11      2.41 o
   1   4   8       17.72       15.14      1.38 o
   2   4   8       48.43       52.08      2.18 o
   3   4   8        4.78        4.64      1.16 o
   4   4   8        3.79        0.99      1.44 o
   5   4   8        3.81        3.70      1.65 o
  -6   5   8        6.35        2.07      2.37 o
  -5   5   8        6.34        6.88      2.28 o
  -4   5   8       23.49       20.78      5.15 o
  -3   5   8       16.22       16.97      2.13 o
  -2   5   8       14.79       14.79      1.40 o
  -1   5   8       11.11       11.81      1.45 o
   0   5   8       28.86       28.36      1.52 o
   1   5   8       81.08       72.86      2.42 o
   2   5   8        1.15        0.45      1.19 o
   3   5   8        2.26        2.34      1.35 o
   4   5   8        0.48       -0.23      1.65 o
   5   5   8        3.50        2.54      2.27 o
  -6   6   8        5.80        4.72      2.64 o
  -5   6   8        0.07       -1.55      1.80 o
  -4   6   8        0.04       -0.55      1.73 o
  -3   6   8       27.56       32.57      2.28 o
  -2   6   8        2.25       -0.99      1.33 o
  -1   6   8        6.07        5.54      1.36 o
   0   6   8       29.99       24.51      2.81 o
   1   6   8        0.00       -1.29      1.29 o
   2   6   8        2.70        1.51      1.35 o
   3   6   8       11.94       10.76      1.95 o
   4   6   8        4.45        5.47      2.06 o
  -5   7   8        4.81        7.83      2.69 o
  -4   7   8        0.15       -0.09      2.20 o
  -3   7   8        2.70        0.63      2.21 o
  -2   7   8        4.23        0.69      1.50 o
  -1   7   8        8.27       12.46      1.63 o
   0   7   8       26.21       19.38      1.99 o
   1   7   8        2.04        1.25      1.53 o
   2   7   8        7.78        6.47      1.69 o
   3   7   8        0.18        0.62      1.59 o
   4   7   8        0.39        3.09      2.46 o
  -5   8   8        0.42       -2.40      2.40 o
  -4   8   8        8.67       18.32      3.05 o
  -3   8   8        0.08        2.31      2.31 o
  -2   8   8        3.48        5.63      2.00 o
  -1   8   8        0.51        2.57      2.12 o
   0   8   8        0.82        0.32      1.56 o
   1   8   8        0.10        0.85      1.61 o
   2   8   8        0.00        1.81      1.66 o
   3   8   8        1.01       -0.57      1.92 o
  -4   9   8        2.60        8.85      5.21 o
  -3   9   8        1.84        2.77      3.59 o
  -2   9   8        0.40        2.21      2.48 o
  -1   9   8        0.60        2.06      2.07 o
   0   9   8        4.88        3.43      2.03 o
   1   9   8        3.61        3.09      1.86 o
   2   9   8        0.04       -0.76      1.73 o
  -3  10   8        0.35       -1.37      3.32 o
  -2  10   8        0.72        1.54      3.91 o
  -1  10   8        2.92        3.13      3.02 o
   0  10   8        0.43       -2.01      2.01 o
   1  10   8        0.00        3.00      1.94 o
  -1 -12   9        8.45       14.84      7.11 o
   0 -12   9        3.56        7.80      4.20 o
   1 -12   9        1.87        3.04      3.40 o
   2 -12   9        4.66        7.96      7.94 o
  -2 -11   9        3.44        2.85      2.32 o
  -1 -11   9       10.80       11.13      2.31 o
   0 -11   9        1.99        1.25      2.62 o
   1 -11   9        5.56        9.92      5.22 o
   2 -11   9        1.54        2.94      2.08 o
   3 -11   9        1.33       -1.44      1.71 o
  -3 -10   9        1.55        1.76      2.29 o
  -2 -10   9       24.40       29.62      2.70 o
  -1 -10   9        4.76        6.07      2.06 o
   0 -10   9        0.22       -0.12      1.71 o
   1 -10   9        1.78        0.20      1.69 o
   2 -10   9        5.42        2.13      1.69 o
   3 -10   9        1.89       -0.91      1.55 o
   4 -10   9        5.57        2.44      2.12 o
  -4  -9   9        0.09       -2.53      2.53 o
  -3  -9   9        0.09       -1.38      2.01 o
  -2  -9   9        6.55        4.96      1.93 o
  -1  -9   9       32.01       37.86      2.62 o
   0  -9   9        0.88       -1.62      1.62 o
   1  -9   9        0.70       -1.42      1.42 o
   2  -9   9        4.81        4.05      1.69 o
   3  -9   9       12.56        8.44      1.96 o
   4  -9   9        1.95        4.78      1.98 o
   5  -9   9        9.83        7.31      3.04 o
  -5  -8   9        2.71        6.82      4.40 o
  -4  -8   9        6.04        4.01      2.34 o
  -3  -8   9       19.15       21.29      2.65 o
  -2  -8   9        2.59        0.87      1.74 o
  -1  -8   9       30.36       36.44      2.47 o
   0  -8   9       22.44       24.48      1.96 o
   1  -8   9        6.08        6.33      1.52 o
   2  -8   9        6.14        5.44      2.96 o
   3  -8   9        0.14       -0.51      1.62 o
   4  -8   9       42.73       38.14      4.45 o
   5  -8   9        0.01        1.19      2.70 o
  -5  -7   9        3.22        4.56      2.76 o
  -4  -7   9        8.04        5.71      2.35 o
  -3  -7   9       73.39       79.76      6.65 o
  -2  -7   9        4.51        6.99      1.80 o
  -1  -7   9       67.92       64.29      2.40 o
   0  -7   9        0.01       -1.32      1.32 o
   1  -7   9       69.33       62.92      2.28 o
   2  -7   9       18.59       20.78      2.15 o
   3  -7   9       13.07       10.34      1.80 o
   4  -7   9        5.83        4.48      1.91 o
   5  -7   9        0.15        1.34      3.88 o
  -5  -6   9        0.24        2.69      2.83 o
  -4  -6   9       14.75       17.20      2.16 o
  -3  -6   9       59.66       58.93      3.55 o
  -2  -6   9       29.36       30.13      2.03 o
  -1  -6   9      194.06      187.26      3.33 o
   0  -6   9       24.61       25.21      1.89 o
   1  -6   9        0.00       -1.20      1.20 o
   2  -6   9       11.17       11.58      1.84 o
   3  -6   9       14.18       12.79      1.82 o
   4  -6   9       38.19       36.61      3.45 o
   5  -6   9        4.86        5.87      1.83 o
  -6  -5   9        0.05        0.19      1.97 o
  -5  -5   9        1.58        1.32      1.84 o
  -4  -5   9       12.07       10.60      1.89 o
  -3  -5   9        8.85        8.81      1.53 o
  -2  -5   9      123.97      116.16      2.99 o
  -1  -5   9       10.90        8.97      1.32 o
   0  -5   9        5.98        3.43      1.09 o
   1  -5   9        0.04        0.71      1.12 o
   2  -5   9       20.75       22.27      1.75 o
   3  -5   9        0.51       -1.24      1.24 o
   4  -5   9        1.51        2.26      1.59 o
   5  -5   9       16.43       18.79      3.34 o
   6  -5   9        1.16        2.13      1.49 o
  -6  -4   9        1.80        0.52      1.96 o
  -5  -4   9        0.00        3.52      1.74 o
  -4  -4   9       20.86       23.58      2.09 o
  -3  -4   9       15.57       13.66      1.36 o
  -2  -4   9       14.06       13.62      1.46 o
  -1  -4   9        2.04        0.87      1.02 o
   0  -4   9        7.26        7.39      1.02 o
   1  -4   9       62.51       55.92      1.81 o
   2  -4   9       12.84       15.01      1.43 o
   3  -4   9        4.71        6.97      1.38 o
   4  -4   9        2.02        4.42      1.46 o
   5  -4   9        0.38        2.30      1.45 o
   6  -4   9        0.57        0.48      3.47 o
  -6  -3   9        2.01        0.47      1.91 o
  -5  -3   9        7.64        7.84      2.04 o
  -4  -3   9        2.70        1.42      1.26 o
  -3  -3   9       26.59       29.84      2.43 o
  -2  -3   9       17.70       17.34      1.31 o
  -1  -3   9      160.84      156.71      2.60 o
   0  -3   9        0.08       -0.50      0.78 o
   1  -3   9       36.02       36.82      1.47 o
   2  -3   9       12.49       16.30      1.42 o
   3  -3   9        0.93        2.42      1.09 o
   4  -3   9        3.91        4.87      1.53 o
   5  -3   9       27.39       29.51      2.31 o
   6  -3   9        0.26        1.05      1.54 o
  -6  -2   9        5.92        4.62      2.64 o
  -5  -2   9        5.05        4.19      1.87 o
  -4  -2   9       23.53       22.11      1.83 o
  -3  -2   9       38.29       42.40      1.91 o
  -2  -2   9        7.99        6.88      0.96 o
  -1  -2   9       12.72       12.65      1.16 o
   0  -2   9        1.53        1.40      0.80 o
   1  -2   9        0.27       -0.40      0.79 o
   2  -2   9      133.17      125.30      2.19 o
   3  -2   9       15.27       16.37      1.44 o
   4  -2   9       16.39       19.62      1.94 o
   5  -2   9        4.26        4.72      1.59 o
   6  -2   9        2.39        2.73      1.64 o
  -6  -1   9       10.11        4.34      2.04 o
  -5  -1   9        0.49        2.77      1.72 o
  -4  -1   9       79.06       75.68      2.53 o
  -3  -1   9        5.23        4.01      1.05 o
  -2  -1   9       55.89       60.08      1.72 o
  -1  -1   9        0.08        0.11      0.83 o
   0  -1   9        4.63        5.39      0.91 o
   1  -1   9        9.38       13.03      1.09 o
   2  -1   9      106.00       97.10      1.87 o
   3  -1   9        3.76        2.96      1.21 o
   4  -1   9       21.29       20.46      1.94 o
   5  -1   9        0.01       -0.79      1.40 o
   6  -1   9        2.68        6.32      2.08 o
  -6   0   9        0.90       -0.33      1.71 o
  -5   0   9        4.68        6.34      1.77 o
  -4   0   9        0.72       -0.57      1.29 o
  -3   0   9       12.96       12.53      1.15 o
  -2   0   9       61.63       61.34      1.57 o
  -1   0   9      122.32      125.05      2.26 o
   0   0   9      150.44      133.59      2.32 o
   1   0   9        0.89        0.62      0.79 o
   2   0   9       71.20       61.38      1.83 o
   3   0   9       16.58       18.12      2.09 o
   4   0   9       76.69       79.11      2.70 o
   5   0   9        1.66        1.03      1.53 o
   6   0   9        0.01       -0.99      1.62 o
  -6   1   9        0.94        0.54      1.67 o
  -5   1   9        0.10       -0.20      2.05 o
  -4   1   9        6.66        7.02      1.74 o
  -3   1   9        3.78        3.57      1.06 o
  -2   1   9       22.55       21.58      1.30 o
  -1   1   9      119.13      108.34      2.14 o
   0   1   9      229.72      215.04      3.09 o
   1   1   9      148.15      130.71      2.22 o
   2   1   9      183.35      179.88      4.10 o
   3   1   9        0.77       -0.25      1.18 o
   4   1   9       42.03       41.03      2.31 o
   5   1   9        0.03       -0.35      1.45 o
   6   1   9        1.62       10.12      4.69 o
  -6   2   9        0.00        0.15      2.14 o
  -5   2   9        3.38        2.86      2.00 o
  -4   2   9        6.40        2.79      2.19 o
  -3   2   9        5.51        9.23      1.28 o
  -2   2   9      168.41      158.15      2.63 o
  -1   2   9      151.96      144.50      2.51 o
   0   2   9       73.59       72.48      1.88 o
   1   2   9      191.89      179.46      3.13 o
   2   2   9        4.15        4.97      1.18 o
   3   2   9       35.88       34.19      1.89 o
   4   2   9       39.64       39.48      2.35 o
   5   2   9        5.13        5.69      1.74 o
  -6   3   9        3.24        3.43      3.62 o
  -5   3   9        2.33        2.80      2.35 o
  -4   3   9        6.05        6.78      2.22 o
  -3   3   9        0.71        0.54      1.18 o
  -2   3   9      161.98      155.83      2.67 o
  -1   3   9       11.82        9.88      1.18 o
   0   3   9       80.40       65.82      1.99 o
   1   3   9        0.90        1.26      1.08 o
   2   3   9        0.06       -1.07      1.07 o
   3   3   9       85.06       74.75      2.14 o
   4   3   9        1.76       -0.14      1.46 o
   5   3   9        0.67        0.56      1.50 o
  -6   4   9        0.93        1.98      2.44 o
  -5   4   9       14.89       13.48      3.31 o
  -4   4   9       12.39       18.77      2.71 o
  -3   4   9        4.21        6.18      1.59 o
  -2   4   9       54.21       55.02      1.96 o
  -1   4   9        0.46       -0.99      0.99 o
   0   4   9        6.01        6.24      1.21 o
   1   4   9        1.53        1.61      1.26 o
   2   4   9        0.00        0.10      1.14 o
   3   4   9       10.82        8.74      1.56 o
   4   4   9        0.81        1.33      1.56 o
   5   4   9        0.16        0.45      1.79 o
  -6   5   9        0.01        1.17      2.62 o
  -5   5   9        3.83        7.13      2.59 o
  -4   5   9        3.67        6.37      3.08 o
  -3   5   9       26.13       23.51      2.42 o
  -2   5   9       17.79       23.04      1.83 o
  -1   5   9       16.90       12.18      1.54 o
   0   5   9       12.42       10.70      1.68 o
   1   5   9       74.12       74.99      2.82 o
   2   5   9        0.67        1.16      1.31 o
   3   5   9        3.83        3.33      1.39 o
   4   5   9        3.08        1.92      1.67 o
  -5   6   9        0.64       -1.71      1.96 o
  -4   6   9        1.26        1.39      1.88 o
  -3   6   9        4.26        1.07      1.89 o
  -2   6   9        2.96        0.21      1.55 o
  -1   6   9        6.10        0.79      1.37 o
   0   6   9        0.72       -0.35      2.12 o
   1   6   9        2.72        3.43      1.50 o
   2   6   9        0.25       -0.35      1.47 o
   3   6   9        1.95        2.49      1.65 o
   4   6   9        0.03        1.39      2.18 o
  -5   7   9        0.62        2.57      2.63 o
  -4   7   9        5.18        5.77      2.61 o
  -3   7   9        7.03        3.01      2.53 o
  -2   7   9        1.98        1.01      1.66 o
  -1   7   9        2.97        1.66      1.82 o
   0   7   9        6.80        6.58      1.74 o
   1   7   9        0.10       -0.04      1.49 o
   2   7   9        0.02       -0.04      2.48 o
   3   7   9        5.59        5.11      1.90 o
  -4   8   9        0.50        1.24      2.81 o
  -3   8   9        4.14        5.12      2.82 o
  -2   8   9        0.07        1.13      2.47 o
  -1   8   9        0.96        0.42      1.81 o
   0   8   9        5.51        4.97      1.77 o
   1   8   9        0.02        0.11      1.65 o
   2   8   9        3.07        1.49      1.75 o
  -3   9   9        0.57        1.74      2.79 o
  -2   9   9        2.64        7.38      4.39 o
  -1   9   9        0.13       -0.69      1.88 o
   0   9   9        0.53        2.66      2.13 o
   1   9   9        0.92        3.12      1.88 o
  -2  10   9        0.20       -3.93      3.93 o
  -1  10   9        0.01       -3.95      3.95 o
   0  10   9        0.00        2.31      2.65 o
   0 -12  10       16.91       23.47      5.23 o
   1 -12  10        0.02        3.25      3.91 o
  -2 -11  10        6.10        9.17      3.18 o
  -1 -11  10       16.85       18.57      2.60 o
   0 -11  10        8.74        6.31      3.11 o
   1 -11  10       12.53       16.33      2.93 o
   2 -11  10        0.46        1.14      2.21 o
   3 -11  10        5.24        1.45      4.77 o
  -3 -10  10       38.27       42.98      6.40 o
  -2 -10  10        0.02        1.04      2.03 o
  -1 -10  10        5.75        9.56      2.25 o
   0 -10  10        3.32       -0.24      1.78 o
   1 -10  10        0.18       -2.31      2.31 o
   2 -10  10        3.70        4.69      1.99 o
   3 -10  10       19.13       19.62      5.91 o
  -3  -9  10        6.76        6.24      2.41 o
  -2  -9  10       19.14       19.27      2.38 o
  -1  -9  10        0.01       -1.69      1.69 o
   0  -9  10        1.27       -0.64      1.68 o
   1  -9  10        3.72        4.54      1.99 o
   2  -9  10       10.51        9.58      2.12 o
   3  -9  10       33.50       33.46      3.56 o
   4  -9  10        5.35        3.03      2.09 o
  -4  -8  10        0.40       -2.64      3.51 o
  -3  -8  10        0.87        1.19      2.03 o
  -2  -8  10       15.91       16.64      2.98 o
  -1  -8  10        0.35        0.19      2.05 o
   0  -8  10        0.41       -1.28      1.46 o
   1  -8  10        3.49        4.49      1.56 o
   2  -8  10       15.78       20.81      4.92 o
   3  -8  10       35.61       38.49      3.04 o
   4  -8  10        5.46       10.41      2.27 o
  -5  -7  10        0.09       -1.41      3.33 o
  -4  -7  10        0.77       -2.19      2.85 o
  -3  -7  10        2.51        3.86      2.00 o
  -2  -7  10        0.26        0.77      1.71 o
  -1  -7  10        0.71       -1.36      1.56 o
   0  -7  10       24.77       26.12      2.75 o
   1  -7  10        1.08        1.22      1.31 o
   2  -7  10        4.98        5.53      2.18 o
   3  -7  10       21.32       23.42      2.31 o
   4  -7  10        5.05        3.38      2.67 o
   5  -7  10        8.49        7.28      2.76 o
  -5  -6  10        5.43        2.97      3.23 o
  -4  -6  10        0.57        2.93      6.16 o
  -3  -6  10        5.01        4.83      2.09 o
  -2  -6  10        8.74        8.83      1.93 o
  -1  -6  10        0.01       -0.34      1.39 o
   0  -6  10        0.90       -0.54      1.30 o
   1  -6  10        4.41        2.18      1.45 o
   2  -6  10        0.03       -1.33      1.48 o
   3  -6  10        6.54        9.21      1.76 o
   4  -6  10        0.51        1.36      1.75 o
   5  -6  10        0.05       -0.35      1.81 o
  -5  -5  10        0.01       -2.21      2.21 o
  -4  -5  10        1.32       -1.87      1.87 o
  -3  -5  10       12.49       13.66      2.49 o
  -2  -5  10       66.00       64.45      2.48 o
  -1  -5  10        0.15       -1.29      1.31 o
   0  -5  10       74.06       67.87      2.37 o
   1  -5  10        0.02       -1.15      1.15 o
   2  -5  10        4.19        4.82      1.57 o
   3  -5  10        0.03        0.59      1.46 o
   4  -5  10        4.75        4.40      3.42 o
   5  -5  10        0.46       -1.28      1.69 o
  -5  -4  10        0.78       -0.05      2.46 o
  -4  -4  10       10.80       14.18      3.11 o
  -3  -4  10       36.57       38.44      2.82 o
  -2  -4  10        3.72        3.97      1.54 o
  -1  -4  10       20.33       22.88      1.49 o
   0  -4  10        3.29       -0.12      1.10 o
   1  -4  10        4.08        3.14      1.22 o
   2  -4  10        0.56        0.90      1.23 o
   3  -4  10       29.00       27.74      2.21 o
   4  -4  10        0.04       -1.36      1.36 o
   5  -4  10        0.01       -0.46      1.45 o
  -6  -3  10        0.72        3.81      2.57 o
  -5  -3  10        9.86        7.79      2.57 o
  -4  -3  10        4.23        2.11      2.52 o
  -3  -3  10        7.60        8.76      1.58 o
  -2  -3  10        3.22        1.89      1.50 o
  -1  -3  10        0.01       -0.97      0.97 o
   0  -3  10       44.40       40.94      1.66 o
   1  -3  10        1.90        0.59      1.16 o
   2  -3  10       56.07       48.26      2.39 o
   3  -3  10        6.65        6.46      1.90 o
   4  -3  10        0.49        2.44      1.41 o
   5  -3  10        0.35        2.66      1.50 o
  -6  -2  10        0.29        0.17      2.46 o
  -5  -2  10       18.00       15.02      2.78 o
  -4  -2  10        1.91        2.72      1.47 o
  -3  -2  10        0.12        0.10      1.28 o
  -2  -2  10        0.25       -0.23      1.12 o
  -1  -2  10        6.18        7.23      1.20 o
   0  -2  10       15.04       18.04      1.28 o
   1  -2  10       31.44       35.07      1.87 o
   2  -2  10        2.85        0.83      1.11 o
   3  -2  10        5.03        3.22      1.36 o
   4  -2  10        0.34        1.94      1.26 o
   5  -2  10       13.10       11.59      1.96 o
  -6  -1  10       13.71        9.34      3.65 o
  -5  -1  10       19.89       13.64      2.71 o
  -4  -1  10        0.11       -0.70      1.37 o
  -3  -1  10       14.64       17.22      1.63 o
  -2  -1  10        5.03        2.33      0.96 o
  -1  -1  10        0.80       -0.49      0.95 o
   0  -1  10       16.31       15.70      1.26 o
   1  -1  10      105.94       98.86      2.55 o
   2  -1  10        7.77        8.06      1.22 o
   3  -1  10       19.45       19.96      1.81 o
   4  -1  10        2.02        2.45      1.35 o
   5  -1  10        7.27       10.38      1.95 o
  -6   0  10       10.80        8.96      3.38 o
  -5   0  10        0.04       -2.90      3.36 o
  -4   0  10       10.71        6.49      1.64 o
  -3   0  10        4.59        4.55      1.29 o
  -2   0  10        0.01       -0.73      1.00 o
  -1   0  10       26.14       28.68      1.46 o
   0   0  10       51.19       48.06      1.68 o
   1   0  10       51.50       51.50      2.45 o
   2   0  10       79.00       71.66      2.25 o
   3   0  10       42.72       47.44      2.44 o
   4   0  10        1.83       -0.10      1.30 o
   5   0  10        8.88       14.41      2.63 o
  -6   1  10        8.88       14.00      2.90 o
  -5   1  10        1.52        3.16      2.20 o
  -4   1  10       12.98       13.95      2.56 o
  -3   1  10       16.85       23.26      1.68 o
  -2   1  10      103.56      104.11      2.39 o
  -1   1  10       42.08       50.29      1.79 o
   0   1  10      523.11      494.38      5.60 o
   1   1  10       40.99       45.40      1.91 o
   2   1  10       30.62       35.28      1.93 o
   3   1  10       22.61       20.49      1.96 o
   4   1  10        8.16        9.58      1.73 o
   5   1  10        1.06        2.21      1.93 o
  -6   2  10        4.16        1.66      2.56 o
  -5   2  10        3.24        1.35      2.27 o
  -4   2  10        9.86       12.48      2.62 o
  -3   2  10      106.76       99.81      2.63 o
  -2   2  10       88.36       92.15      2.33 o
  -1   2  10      189.16      175.93      3.53 o
   0   2  10        8.82        6.55      1.19 o
   1   2  10      108.92      106.65      4.11 o
   2   2  10       43.94       43.76      1.95 o
   3   2  10      104.56      101.18      2.73 o
   4   2  10       10.99       12.85      2.34 o
   5   2  10        0.05       -1.52      1.52 o
  -6   3  10        0.26       -0.42      3.01 o
  -5   3  10        1.72        2.65      2.36 o
  -4   3  10        0.09       -0.17      2.16 o
  -3   3  10       82.27       80.44      2.43 o
  -2   3  10        0.39       -0.88      1.27 o
  -1   3  10       34.68       31.00      1.96 o
   0   3  10        1.46       -1.14      1.14 o
   1   3  10        6.26        6.62      1.42 o
   2   3  10       12.95       10.27      1.43 o
   3   3  10        9.62       11.40      2.27 o
   4   3  10        0.00       -1.16      1.44 o
   5   3  10        4.31       -0.32      3.88 o
  -5   4  10        0.05       -1.73      2.41 o
  -4   4  10        2.50       -0.80      2.17 o
  -3   4  10       29.59       32.51      2.67 o
  -2   4  10        0.27        2.20      1.55 o
  -1   4  10        2.15        2.07      1.24 o
   0   4  10        3.37        1.34      1.41 o
   1   4  10        0.39        0.05      1.26 o
   2   4  10        2.86        1.91      1.35 o
   3   4  10        1.54        0.69      1.51 o
   4   4  10        0.65        1.26      1.66 o
  -5   5  10        0.18        1.35      2.58 o
  -4   5  10        1.64        3.23      5.00 o
  -3   5  10       16.63       21.53      2.63 o
  -2   5  10        1.56        5.24      1.54 o
  -1   5  10        4.23        2.93      1.53 o
   0   5  10        9.24        6.24      2.28 o
   1   5  10        0.73        0.01      1.43 o
   2   5  10        0.75       -0.37      1.37 o
   3   5  10        0.23        2.05      1.68 o
   4   5  10        5.04        5.09      2.02 o
  -5   6  10        0.29       -0.42      2.17 o
  -4   6  10        1.95       -1.94      1.94 o
  -3   6  10       12.11       17.93      7.03 o
  -2   6  10        3.48       -0.50      2.13 o
  -1   6  10       12.79       13.97      2.27 o
   0   6  10       11.75       12.52      2.06 o
   1   6  10        2.41        3.07      1.58 o
   2   6  10        5.12        4.56      1.73 o
   3   6  10        0.20        3.10      1.96 o
  -4   7  10        6.92        9.93      3.11 o
  -3   7  10        4.36        4.42      3.04 o
  -2   7  10        1.13        4.31      3.86 o
  -1   7  10        0.57        0.53      1.88 o
   0   7  10        0.40        0.68      1.63 o
   1   7  10        0.45        0.37      1.61 o
   2   7  10       11.15       14.59      2.07 o
   3   7  10        1.37        2.65      2.41 o
  -3   8  10        1.10        0.02      2.77 o
  -2   8  10        1.05       -1.04      3.97 o
  -1   8  10        0.05        2.03      1.99 o
   0   8  10        0.54       -1.81      1.86 o
   1   8  10        0.12       -0.94      1.73 o
   2   8  10        4.22        3.83      5.90 o
  -2   9  10        0.42        0.56      4.11 o
  -1   9  10       12.96       14.82      3.61 o
   0   9  10        2.89       -0.44      2.14 o
  -1 -11  11        3.45        6.36      3.06 o
   0 -11  11        3.45       -0.85      3.46 o
   1 -11  11        1.31        5.09      3.53 o
   2 -11  11        3.78        6.54      6.26 o
  -2 -10  11        1.40        1.15      3.39 o
  -1 -10  11        1.81       -1.98      2.94 o
   0 -10  11        0.18        0.24      2.29 o
   1 -10  11        6.83        3.00      2.40 o
   2 -10  11        2.54        0.44      2.54 o
   3 -10  11        1.70        2.21      2.26 o
  -3  -9  11        0.33        1.30      2.37 o
  -2  -9  11        7.29        5.63      2.23 o
  -1  -9  11        0.35       -1.50      1.84 o
   0  -9  11        0.20       -1.33      1.79 o
   1  -9  11        0.67        0.92      1.79 o
   2  -9  11       24.85       29.87      3.29 o
   3  -9  11        2.58        3.33      1.97 o
  -4  -8  11        0.23       -2.29      3.68 o
  -3  -8  11        0.31       -0.82      2.61 o
  -2  -8  11        1.18       -1.34      1.83 o
  -1  -8  11        0.99        0.19      1.77 o
   0  -8  11       23.97       16.84      2.14 o
   1  -8  11       35.24       36.43      2.47 o
   2  -8  11        6.24        9.59      2.07 o
   3  -8  11        8.02        9.24      2.09 o
   4  -8  11        4.82        4.91      2.09 o
  -4  -7  11        0.22       -3.32      3.59 o
  -3  -7  11        1.48        0.63      2.07 o
  -2  -7  11        0.11       -1.23      1.79 o
  -1  -7  11        1.13       -0.55      1.67 o
   0  -7  11       23.02       25.03      2.03 o
   1  -7  11        1.33        3.72      1.48 o
   2  -7  11       15.88       17.35      3.05 o
   3  -7  11        0.21        3.16      1.73 o
   4  -7  11       30.25       28.77      3.00 o
  -4  -6  11        4.59        2.70      3.39 o
  -3  -6  11        0.98        0.89      1.92 o
  -2  -6  11        5.49        5.77      1.93 o
  -1  -6  11       27.38       30.62      2.39 o
   0  -6  11        0.00       -0.36      1.39 o
   1  -6  11        0.14       -0.66      1.26 o
   2  -6  11        1.68        0.27      1.50 o
   3  -6  11       12.16        8.07      2.65 o
   4  -6  11        0.71       -0.44      1.93 o
   5  -6  11        5.50        6.09      2.23 o
  -5  -5  11        0.02        1.04      3.49 o
  -4  -5  11        3.81        4.69      3.46 o
  -3  -5  11        2.34        3.42      1.99 o
  -2  -5  11        2.18        5.19      1.76 o
  -1  -5  11       32.80       37.49      2.45 o
   0  -5  11        4.58        4.01      1.44 o
   1  -5  11       51.79       53.07      2.29 o
   2  -5  11        1.19        1.72      1.84 o
   3  -5  11        7.12        7.69      1.86 o
   4  -5  11        5.05        3.97      1.92 o
   5  -5  11        0.07       -0.10      1.87 o
  -5  -4  11        2.18        1.45      2.62 o
  -4  -4  11        1.84        5.27      2.55 o
  -3  -4  11        1.30        0.45      1.64 o
  -2  -4  11        6.36        6.64      1.77 o
  -1  -4  11      161.37      148.41      3.73 o
   0  -4  11        0.63       -0.58      1.26 o
   1  -4  11       86.13       71.67      2.38 o
   2  -4  11       29.85       33.32      2.97 o
   3  -4  11        3.50        4.47      1.62 o
   4  -4  11        2.93        3.90      1.88 o
   5  -4  11        0.37        3.30      1.87 o
  -5  -3  11        0.02        0.17      2.41 o
  -4  -3  11        1.23       -0.73      2.23 o
  -3  -3  11        7.16        7.85      2.47 o
  -2  -3  11      101.64       94.46      2.79 o
  -1  -3  11        0.27       -1.42      1.42 o
   0  -3  11       81.71       71.33      2.42 o
   1  -3  11       67.75       59.80      2.24 o
   2  -3  11        1.40       -0.57      1.39 o
   3  -3  11        9.98       11.52      1.83 o
   4  -3  11        7.03        5.95      1.76 o
   5  -3  11        0.58        2.70      1.75 o
  -5  -2  11        0.10        2.06      2.30 o
  -4  -2  11       20.58       24.47      5.29 o
  -3  -2  11       18.32       20.24      2.08 o
  -2  -2  11       12.12       14.83      1.72 o
  -1  -2  11        8.83        8.91      1.50 o
   0  -2  11       86.37       76.11      2.44 o
   1  -2  11        9.75       10.90      1.51 o
   2  -2  11        2.06        1.64      1.24 o
   3  -2  11        1.36        1.75      1.42 o
   4  -2  11        5.33        6.84      1.60 o
   5  -2  11        0.07        3.87      1.71 o
  -5  -1  11        1.67        4.42      3.35 o
  -4  -1  11        0.08       -0.94      2.13 o
  -3  -1  11        3.74        2.85      1.53 o
  -2  -1  11        9.46       11.33      1.62 o
  -1  -1  11        0.79       -0.47      1.23 o
   0  -1  11        0.71       -0.28      1.24 o
   1  -1  11       24.80       21.10      1.75 o
   2  -1  11        9.25       10.46      1.36 o
   3  -1  11        0.01       -0.88      2.31 o
   4  -1  11        6.71       10.99      1.77 o
   5  -1  11        2.37        3.73      1.94 o
  -5   0  11        7.19        2.88      2.34 o
  -4   0  11        7.15        4.76      2.46 o
  -3   0  11        6.61        4.59      1.63 o
  -2   0  11      141.52      139.19      3.23 o
  -1   0  11       75.03       69.77      2.35 o
   0   0  11       14.50       13.56      1.58 o
   1   0  11        7.89        9.08      1.47 o
   2   0  11        3.08        4.05      1.30 o
   3   0  11       11.37       18.06      2.20 o
   4   0  11       52.46       53.00      2.63 o
   5   0  11        5.98        7.82      2.03 o
  -5   1  11        0.66        0.52      2.32 o
  -4   1  11        2.59       -1.60      2.19 o
  -3   1  11        3.42        6.13      1.73 o
  -2   1  11      115.28      111.25      2.92 o
  -1   1  11       99.27       94.73      3.38 o
   0   1  11       54.49       58.62      2.29 o
   1   1  11       23.30       25.32      1.72 o
   2   1  11        0.02        1.27      1.27 o
   3   1  11       41.00       44.48      2.59 o
   4   1  11        0.90        1.86      1.60 o
   5   1  11        0.24        0.53      2.57 o
  -5   2  11        0.06        1.54      2.49 o
  -4   2  11        4.68        1.56      2.41 o
  -3   2  11        0.94        1.15      1.53 o
  -2   2  11       13.81       10.16      1.63 o
  -1   2  11        3.78        3.03      1.35 o
   0   2  11       91.32       80.97      2.59 o
   1   2  11        0.01       -0.12      1.28 o
   2   2  11        3.35        3.63      1.40 o
   3   2  11       17.48       17.17      2.05 o
   4   2  11        2.94        2.07      1.59 o
  -5   3  11        3.39        6.42      2.61 o
  -4   3  11        0.90        1.16      2.31 o
  -3   3  11       22.56       26.68      2.61 o
  -2   3  11        5.22        6.27      2.20 o
  -1   3  11       25.92       27.74      2.86 o
   0   3  11        0.26       -1.27      1.27 o
   1   3  11        3.52        4.28      1.55 o
   2   3  11        2.45        1.91      1.35 o
   3   3  11        9.85        7.14      1.64 o
   4   3  11        0.58       -1.02      1.61 o
  -5   4  11        1.45        0.12      2.65 o
  -4   4  11        0.75        1.77      2.48 o
  -3   4  11        8.89        8.20      2.60 o
  -2   4  11       23.44       23.98      2.22 o
  -1   4  11        0.02       -1.10      1.34 o
   0   4  11        8.83        7.44      1.71 o
   1   4  11       12.09       14.09      1.89 o
   2   4  11        0.22       -0.45      1.44 o
   3   4  11        0.44        1.31      1.54 o
   4   4  11        4.92        7.70      2.17 o
  -5   5  11        5.26        2.94      2.86 o
  -4   5  11        0.28        2.75      2.76 o
  -3   5  11        0.98        0.16      2.28 o
  -2   5  11        8.06        6.73      1.82 o
  -1   5  11        1.89        0.88      1.65 o
   0   5  11        3.22       -0.39      1.53 o
   1   5  11        0.03       -0.21      1.53 o
   2   5  11        0.14        0.05      1.99 o
   3   5  11        0.06       -0.07      3.98 o
  -4   6  11        3.76        7.38      2.58 o
  -3   6  11        0.54        4.47      2.92 o
  -2   6  11       30.57       36.12      3.97 o
  -1   6  11        1.16        2.09      1.89 o
   0   6  11        3.25        2.08      1.62 o
   1   6  11        2.67        1.63      1.69 o
   2   6  11        0.16       -0.67      1.62 o
  -3   7  11        0.68       -3.83      3.83 o
  -2   7  11        0.19       -3.78      3.78 o
  -1   7  11        0.03        0.72      1.96 o
   0   7  11        3.06        2.21      1.82 o
   1   7  11        6.96        7.13      2.54 o
   2   7  11        3.17        0.95      3.05 o
  -2   8  11        2.00       13.59      5.14 o
  -1   8  11        0.04        2.16      2.26 o
   0   8  11        2.03        7.58      2.39 o
  -1 -10  12        1.16        1.30      4.06 o
   0 -10  12        3.21       -0.18      3.46 o
   1 -10  12        0.77       -1.66      2.89 o
   2 -10  12        4.69        4.62      2.61 o
  -2  -9  12        0.33        0.24      2.10 o
  -1  -9  12        0.98        1.13      2.03 o
   0  -9  12        0.18        0.63      2.18 o
   1  -9  12        0.29       -0.17      2.02 o
   2  -9  12       12.06       11.59      2.40 o
   3  -9  12        0.70        0.95      2.08 o
  -3  -8  12        0.23       -1.15      2.22 o
  -2  -8  12        0.53       -0.70      1.94 o
  -1  -8  12        5.15        4.69      2.44 o
   0  -8  12        3.84        3.64      1.90 o
   1  -8  12       14.55       18.61      2.21 o
   2  -8  12        7.65        5.32      2.39 o
   3  -8  12        1.61        1.60      1.81 o
  -4  -7  12        2.00        5.34      4.02 o
  -3  -7  12        0.70       -0.86      2.16 o
  -2  -7  12        0.19       -0.03      1.84 o
  -1  -7  12        0.57       -1.65      1.68 o
   0  -7  12        0.09        0.77      1.65 o
   1  -7  12        0.00       -0.82      1.57 o
   2  -7  12       15.55       14.77      2.29 o
   3  -7  12        2.77        2.11      1.95 o
   4  -7  12        5.95       11.12      5.05 o
  -4  -6  12        0.62        4.18      4.06 o
  -3  -6  12        0.18        1.41      2.12 o
  -2  -6  12        2.11        1.48      1.79 o
  -1  -6  12        5.33        4.43      1.81 o
   0  -6  12       10.22       11.49      1.91 o
   1  -6  12        2.56        5.79      2.01 o
   2  -6  12       15.30       12.00      2.18 o
   3  -6  12        0.16        2.97      1.98 o
   4  -6  12        2.71        3.01      2.14 o
  -4  -5  12        0.35       -1.22      3.22 o
  -3  -5  12        0.00       -1.96      1.96 o
  -2  -5  12        0.17       -0.64      1.64 o
  -1  -5  12       19.01       14.13      2.08 o
   0  -5  12        3.09        2.54      1.45 o
   1  -5  12        3.81        3.58      1.44 o
   2  -5  12       10.96        8.49      4.69 o
   3  -5  12        0.07        0.54      1.61 o
   4  -5  12        0.25       -1.83      1.83 o
  -5  -4  12        1.08        0.91      3.69 o
  -4  -4  12        0.01       -2.33      2.93 o
  -3  -4  12       32.73       42.95      5.34 o
  -2  -4  12       17.77       21.09      2.97 o
  -1  -4  12       19.95       18.35      2.16 o
   0  -4  12       85.74       88.75      2.81 o
   1  -4  12       32.53       31.29      2.08 o
   2  -4  12        2.49        2.42      1.66 o
   3  -4  12        5.86        8.17      1.90 o
   4  -4  12        0.22        0.53      1.66 o
  -5  -3  12        2.82        0.85      2.55 o
  -4  -3  12        8.76        6.57      3.70 o
  -3  -3  12       80.28       83.80      4.20 o
  -2  -3  12       36.36       41.42      3.20 o
  -1  -3  12      235.20      221.07      4.76 o
   0  -3  12       41.58       53.32      2.49 o
   1  -3  12       24.01       21.63      1.88 o
   2  -3  12        1.24        0.70      1.51 o
   3  -3  12       36.64       30.75      2.63 o
   4  -3  12        3.44        3.16      1.70 o
  -5  -2  12        0.63       -1.04      2.54 o
  -4  -2  12       18.66       18.68      3.18 o
  -3  -2  12       14.59       15.84      2.15 o
  -2  -2  12       91.13       91.22      3.20 o
  -1  -2  12       55.64       56.76      2.79 o
   0  -2  12        3.56        0.59      1.41 o
   1  -2  12        0.26       -0.53      1.27 o
   2  -2  12       36.36       36.28      2.88 o
   3  -2  12        0.85       -0.10      1.47 o
   4  -2  12       23.18       25.78      2.52 o
  -5  -1  12        0.95       -0.55      4.92 o
  -4  -1  12        3.27        4.54      6.28 o
  -3  -1  12       10.19       10.58      1.97 o
  -2  -1  12        0.09       -2.15      2.15 o
  -1  -1  12       16.18       13.71      2.01 o
   0  -1  12       13.40       11.37      1.87 o
   1  -1  12        2.95        1.92      1.38 o
   2  -1  12        2.21        4.25      1.52 o
   3  -1  12        1.10        5.51      1.79 o
   4  -1  12       30.33       32.06      2.76 o
  -5   0  12        0.04        2.36      2.75 o
  -4   0  12        0.53       -1.22      2.27 o
  -3   0  12       14.47       11.38      1.98 o
  -2   0  12        7.78        7.16      1.80 o
  -1   0  12        0.36       -1.00      1.55 o
   0   0  12        3.57        2.47      1.54 o
   1   0  12        1.93        1.49      1.25 o
   2   0  12       31.91       36.52      2.36 o
   3   0  12        0.92        2.77      1.70 o
   4   0  12       21.61       25.08      2.64 o
  -5   1  12        1.13       -2.46      4.99 o
  -4   1  12        4.36        4.40      2.60 o
  -3   1  12        1.60        1.94      1.68 o
  -2   1  12        0.10       -0.17      1.74 o
  -1   1  12       11.33       10.56      1.83 o
   0   1  12        5.36        4.36      1.62 o
   1   1  12       17.47       21.04      1.69 o
   2   1  12        0.00       -0.80      1.37 o
   3   1  12       13.60       16.12      2.37 o
   4   1  12        0.02        3.03      2.21 o
  -5   2  12        0.11        1.10      2.62 o
  -4   2  12        6.74        7.04      5.26 o
  -3   2  12        0.09       -1.78      1.78 o
  -2   2  12        2.30        1.12      1.85 o
  -1   2  12        4.32        3.02      1.64 o
   0   2  12        0.19       -0.36      1.37 o
   1   2  12       10.08        7.66      1.80 o
   2   2  12        8.49        8.75      1.83 o
   3   2  12        0.68        1.33      1.71 o
   4   2  12       16.54       12.19      2.73 o
  -5   3  12        0.79        1.37      5.41 o
  -4   3  12       11.03       12.97      3.09 o
  -3   3  12        0.06       -1.64      2.34 o
  -2   3  12       13.44       12.86      2.28 o
  -1   3  12        0.00        0.15      1.46 o
   0   3  12        0.60        1.95      1.62 o
   1   3  12        2.83        3.89      1.66 o
   2   3  12        4.35        3.96      1.78 o
   3   3  12        0.62        2.34      2.16 o
  -4   4  12        0.02        5.88      3.84 o
  -3   4  12       15.61       17.78      5.18 o
  -2   4  12        2.39        4.41      1.82 o
  -1   4  12       23.44       26.07      2.10 o
   0   4  12        0.24        1.42      1.60 o
   1   4  12        0.67        0.28      1.58 o
   2   4  12        0.44        2.04      1.88 o
   3   4  12        0.08        1.47      2.50 o
  -4   5  12        3.14        1.58      2.99 o
  -3   5  12        1.44        3.83      3.04 o
  -2   5  12        0.12       -1.06      1.71 o
  -1   5  12       17.03       19.14      2.61 o
   0   5  12        0.67        2.23      1.70 o
   1   5  12        4.71        2.73      1.71 o
   2   5  12       14.83       18.60      2.52 o
  -3   6  12        5.00        7.48      4.97 o
  -2   6  12       10.34        6.21      4.83 o
  -1   6  12        0.18       -1.06      1.98 o
   0   6  12        2.10        1.81      1.84 o
   1   6  12        3.18        3.83      1.91 o
  -2   7  12        0.04       -1.59      4.41 o
  -1   7  12        0.66        0.24      2.20 o
   0   7  12        0.09       -2.03      2.03 o
  -1  -9  13        0.01       -4.67      4.67 o
   0  -9  13        0.45       -1.27      3.19 o
   1  -9  13        9.56        5.79      3.45 o
  -2  -8  13        0.61        0.45      2.07 o
  -1  -8  13        2.23       -1.32      1.87 o
   0  -8  13        0.03        0.67      2.23 o
   1  -8  13       11.89       14.48      2.54 o
   2  -8  13        4.02       11.05      3.83 o
  -3  -7  13        3.19        1.13      3.37 o
  -2  -7  13        0.08       -0.45      2.51 o
  -1  -7  13        2.33        0.39      1.86 o
   0  -7  13        0.94        0.74      1.74 o
   1  -7  13        6.44        5.86      3.38 o
   2  -7  13        1.72        2.51      1.97 o
   3  -7  13        0.01       -0.46      1.85 o
  -3  -6  13        9.94       14.71      2.83 o
  -2  -6  13        0.73        1.48      1.87 o
  -1  -6  13        3.09        4.25      1.90 o
   0  -6  13        1.30       -1.12      1.69 o
   1  -6  13        2.14        0.58      1.61 o
   2  -6  13        0.88       -1.64      1.75 o
   3  -6  13        4.11        9.00      2.18 o
  -4  -5  13        1.91        4.26      3.76 o
  -3  -5  13        0.26       -0.87      3.45 o
  -2  -5  13       27.65       26.30      4.04 o
  -1  -5  13        9.41       14.26      3.19 o
   0  -5  13        5.58        7.08      1.90 o
   1  -5  13        0.37        1.59      1.65 o
   2  -5  13        0.56        4.38      1.93 o
   3  -5  13       10.44       12.42      2.26 o
  -4  -4  13       17.51       11.71      4.36 o
  -3  -4  13        4.30        6.90      2.30 o
  -2  -4  13       19.78       22.86      2.34 o
  -1  -4  13        2.93        5.67      2.10 o
   0  -4  13       57.04       55.22      2.90 o
   1  -4  13        0.43        2.11      1.45 o
   2  -4  13        0.70        2.47      1.70 o
   3  -4  13        9.66       11.15      2.13 o
   4  -4  13        0.56       -0.43      3.67 o
  -4  -3  13        2.96        0.06      3.81 o
  -3  -3  13       29.82       40.25      3.92 o
  -2  -3  13       34.18       37.38      4.08 o
  -1  -3  13       58.81       67.14      3.14 o
   0  -3  13       17.96       17.32      3.25 o
   1  -3  13        8.92       13.44      1.78 o
   2  -3  13        2.30        3.89      1.80 o
   3  -3  13        2.58        2.46      1.87 o
   4  -3  13        0.42        0.59      1.91 o
  -4  -2  13        2.74        6.07      3.70 o
  -3  -2  13       28.90       28.53      3.01 o
  -2  -2  13        0.01        0.01      1.76 o
  -1  -2  13        3.92        3.68      1.87 o
   0  -2  13       23.65       24.83      2.38 o
   1  -2  13        1.90        1.10      1.45 o
   2  -2  13        0.11        1.39      1.51 o
   3  -2  13       31.15       35.46      3.20 o
   4  -2  13        7.25        9.60      2.59 o
  -4  -1  13       19.70       12.96      4.46 o
  -3  -1  13        0.01        0.28      1.98 o
  -2  -1  13        0.93        2.66      2.01 o
  -1  -1  13       13.28       16.56      2.22 o
   0  -1  13       16.21       15.45      2.02 o
   1  -1  13        1.29        3.59      1.75 o
   2  -1  13        4.87        7.45      1.76 o
   3  -1  13       17.82       21.64      2.52 o
   4  -1  13        9.06       10.62      2.63 o
  -4   0  13        1.54        0.95      3.78 o
  -3   0  13        0.00        2.24      4.41 o
  -2   0  13        0.83        1.92      2.78 o
  -1   0  13        0.25       -0.84      1.61 o
   0   0  13        6.19        4.45      1.82 o
   1   0  13        4.35        4.80      1.59 o
   2   0  13       57.97       61.07      4.62 o
   3   0  13        5.14        4.88      2.02 o
  -4   1  13        0.33       -3.28      3.28 o
  -3   1  13        2.53        0.38      2.72 o
  -2   1  13        7.42        4.75      2.09 o
  -1   1  13        4.07        5.24      1.78 o
   0   1  13        8.30        8.05      1.86 o
   1   1  13       54.21       58.01      2.94 o
   2   1  13       16.08       21.19      2.56 o
   3   1  13        6.76       12.12      2.34 o
  -4   2  13        2.43        4.72      4.31 o
  -3   2  13        0.30        2.16      3.86 o
  -2   2  13        1.45        2.13      1.94 o
  -1   2  13        0.94        2.16      1.68 o
   0   2  13        1.09       -0.26      1.43 o
   1   2  13        0.03       -1.15      1.60 o
   2   2  13        6.73        8.61      2.11 o
   3   2  13       13.46       12.44      3.59 o
  -4   3  13        0.51        2.83      4.16 o
  -3   3  13        0.10       -3.56      3.56 o
  -2   3  13        0.77        1.86      2.04 o
  -1   3  13        1.38        2.39      1.62 o
   0   3  13        0.22        1.32      1.72 o
   1   3  13        0.54        0.68      1.68 o
   2   3  13        4.89        8.14      2.18 o
  -3   4  13        4.24        8.62      4.56 o
  -2   4  13        4.11        5.81      2.06 o
  -1   4  13        6.27        6.18      2.20 o
   0   4  13       15.81       21.54      2.45 o
   1   4  13        1.30        0.44      1.75 o
   2   4  13        3.07        5.06      3.19 o
  -3   5  13        2.58        6.54      3.40 o
  -2   5  13       38.07       39.90      4.63 o
  -1   5  13        9.55       13.84      2.61 o
   0   5  13       28.59       34.33      2.81 o
   1   5  13        0.16        1.41      1.82 o
  -1   6  13       13.93       15.85      3.40 o
   0  -8  14        6.57        6.50      3.73 o
   1  -8  14        4.70        6.54      3.43 o
  -2  -7  14        0.51       -2.18      2.55 o
  -1  -7  14        0.19        0.95      1.97 o
   0  -7  14        0.08        2.44      2.23 o
   1  -7  14        1.67       -1.03      2.71 o
   2  -7  14        0.02        1.27      2.14 o
  -2  -6  14        0.58       -0.86      5.28 o
  -1  -6  14        0.35        0.98      1.91 o
   0  -6  14        5.09        1.81      1.84 o
   1  -6  14        0.00        4.18      2.08 o
   2  -6  14       10.20       12.55      2.74 o
  -3  -5  14        4.42        5.54      2.48 o
  -2  -5  14        0.15        0.43      2.12 o
  -1  -5  14        9.37        7.20      2.42 o
   0  -5  14        3.97        5.49      2.01 o
   1  -5  14        5.70        3.01      2.01 o
   2  -5  14        3.98        3.70      2.99 o
   3  -5  14        0.72        1.51      2.20 o
  -3  -4  14       15.31       18.24      3.67 o
  -2  -4  14        2.50        1.47      2.21 o
  -1  -4  14        6.01        6.44      2.03 o
   0  -4  14       47.63       43.91      3.52 o
   1  -4  14        8.56        7.23      2.47 o
   2  -4  14        0.04        1.61      1.87 o
   3  -4  14        6.86        9.33      2.63 o
  -3  -3  14        2.08       -0.12      2.21 o
  -2  -3  14        1.86        1.84      2.21 o
  -1  -3  14       20.42       21.27      2.42 o
   0  -3  14        0.01       -1.96      1.96 o
   1  -3  14        4.30        4.84      2.23 o
   2  -3  14        1.88        2.40      2.09 o
   3  -3  14        0.71        2.42      2.11 o
  -4  -2  14        3.39       10.67      4.44 o
  -3  -2  14        2.65        3.89      2.99 o
  -2  -2  14        0.23        1.21      2.13 o
  -1  -2  14       18.39       18.82      2.39 o
   0  -2  14        4.57        6.17      1.93 o
   1  -2  14        0.49        0.42      1.71 o
   2  -2  14        9.93       10.32      1.97 o
   3  -2  14        0.03       -1.83      2.10 o
  -4  -1  14        0.38       -3.55      3.55 o
  -3  -1  14        5.28        5.67      3.09 o
  -2  -1  14        1.91        4.11      3.16 o
  -1  -1  14       11.53       13.06      2.14 o
   0  -1  14        3.55        4.88      1.90 o
   1  -1  14        5.55        7.17      1.93 o
   2  -1  14        0.88        3.92      1.99 o
   3  -1  14        0.31        0.75      2.16 o
  -4   0  14        0.13        1.23      4.29 o
  -3   0  14        6.29        6.84      4.71 o
  -2   0  14        0.29        1.68      2.05 o
  -1   0  14        0.16        0.08      1.71 o
   0   0  14        0.12       -1.66      1.66 o
   1   0  14       25.20       28.20      2.66 o
   2   0  14        0.30       -0.59      2.82 o
  -3   1  14        0.23        2.02      4.44 o
  -2   1  14        0.09        1.48      2.07 o
  -1   1  14        1.16       -0.26      1.77 o
   0   1  14       11.88       11.75      1.93 o
   1   1  14        0.33       -1.00      1.77 o
   2   1  14        6.54        1.25      2.77 o
  -3   2  14        0.09        1.56      4.26 o
  -2   2  14        0.02       -1.47      2.12 o
  -1   2  14        2.34        1.22      1.86 o
   0   2  14        2.41        3.84      2.27 o
   1   2  14       18.66       19.62      4.11 o
   2   2  14        0.73        2.38      2.98 o
  -3   3  14        0.43        4.46      4.55 o
  -2   3  14        1.71        2.89      2.27 o
  -1   3  14        3.27        4.04      2.06 o
   0   3  14        0.04        4.22      2.01 o
   1   3  14        5.94        7.54      2.55 o
  -2   4  14        3.55        6.94      3.49 o
  -1   4  14        9.19       15.92      2.84 o
   0   4  14        0.05        3.17      2.05 o
   0  -6  15        1.96        5.52      3.53 o
  -1  -5  15        0.12        0.72      2.10 o
   0  -5  15        0.37       -2.46      2.48 o
   1  -5  15        0.33        6.22      3.19 o
  -2  -4  15        1.57        2.92      2.65 o
  -1  -4  15       30.02       29.39      2.81 o
   0  -4  15        6.11        5.62      2.40 o
   1  -4  15       28.06       34.69      5.03 o
  -2  -3  15        3.75        2.37      2.33 o
  -1  -3  15        0.06        2.69      2.07 o
   0  -3  15        0.01       -0.89      1.89 o
   1  -3  15        6.35        5.37      2.76 o
   2  -3  15        3.98        3.65      3.06 o
  -2  -2  15        0.08       -0.62      2.43 o
  -1  -2  15        4.22        5.93      2.68 o
   0  -2  15        2.69        2.58      2.00 o
   1  -2  15        3.85        3.77      2.52 o
   2  -2  15        3.05        3.01      3.26 o
  -2  -1  15        2.31        5.84      2.79 o
  -1  -1  15        1.03        0.55      1.95 o
   0  -1  15        0.03       -1.84      1.84 o
   1  -1  15        1.51        2.00      3.35 o
  -2   0  15        1.76        2.10      2.31 o
  -1   0  15        1.36       -0.28      1.85 o
   0   0  15        1.24        0.47      1.89 o
   1   0  15        1.43       -0.98      2.31 o
  -2   1  15        4.13        9.22      3.06 o
  -1   1  15        0.62        1.47      2.29 o
   0   1  15        0.82        1.83      1.80 o
   1   1  15        0.84        1.62      3.25 o
  -1   2  15        1.00        6.02      2.68 o
   0   2  15        5.44        7.67      2.95 o
 
